# Supplementary material for: Minding the knowledge-action gap: Results from a mixed-methods study of antimicrobial use among dairy farmers in central Uganda
Source: PLoS One. 2026 Jan 9;21(1):e0339969. doi: 10.1371/journal.pone.0339969 (PMC12788652; doi:10.1371/journal.pone.0339969)
Supplement: S5 Annex E — (XLS) [file pone.0339969.s005.xls]

## Sheet: Sheet1
id	age	gender	education	livestockkeep	Herd_Size	Call_Vet_First	Vet_Accessible	agreesymptoms	agreeresistance	agreeprevention	agreegrowth	knowamr	amrinfo	residues	agreewithdrawal	withdrawalinfo	edu_additional	farmrecords1	vet_present	disease_burden	sub_county_cat_nums	grazing	livestock_50	correct_am_source	correct_ah_info	incorrect_ah_info	num_incorrect_ah_info	num_vet_challenges	withdrawal_correct	revincorrect_dose	satisfication_gov_vets	satisfication_priv_vets	correct_treater	incorrect_ah_cats	b_vet_challenges
20032	>60	Female	secondary	11-20 years	1	Yes	agree	agree	agree	disagree	disagree	No	Yes	No	agree	Yes	Yes	Yes	1	1	Gombe	0	1	1	1	0	0	0	0	1	1	2	1	0	0
380	51-60	Female	primary	2-5 years	2	Yes	agree	disagree	disagree	disagree	disagree	No	Yes	No	agree	Yes	Yes	No	1	0	Kyampisi	0	0	0	1	0	0	0	0	1		2	1	0	0
384	>60	Male	primary	Over thirty years	3	Yes	agree	disagree	agree	disagree	disagree	Yes	Yes	No	agree	Yes	Yes	No	1	2	Kyampisi	0	0	0	1	0	0	0	0	1	2	2	1	0	0
377	51-60	Male	secondary	Over thirty years	2	No	agree	disagree	agree	disagree	disagree	No	Yes	No	agree	Yes	Yes	No	1	1	Kyampisi	0	0	1	1	0	0	0	0	1		2	1	0	0
398	41-50	Male	primary	6-10 years	3	Yes	agree	disagree	disagree	disagree	disagree	No	Yes	No	agree	No	No	No	1	0	Kyampisi	0	1	0	1	0	0	0	0	1	2	2	1	0	0
20052	>60	Male	primary	11-20 years	2	Yes	agree	agree	agree	agree	agree	No	No	No	agree	Yes	No	Yes	1	3	Ntunda	0	0	1	1	0	0	0	0	0	1	2	1	0	0
10038	>60	Female	primary	Over thirty years	19	Yes	agree	disagree	disagree	disagree	disagree	No	No	No	agree	No	No	No	1	1	Namanyumba	0	0	1	1	0	0	1	1	1	1	1	1	0	1
374	51-60	Female	secondary	11-20 years	2	Yes	agree	disagree	disagree	disagree	disagree	No	Yes	No	agree	Yes	No	No	1	2	Kyampisi	0	0	0	1	0	0	0	1	1		2	1	0	0
371	41-50	Female	primary	2-5 years	2	Yes	agree	disagree	disagree	disagree	disagree	No	No	No	agree	Yes	Yes	No	1	1	Kyampisi	0	0	0	1	0	0	0	0	1	2	2	1	0	0
20047	>60	Male	primary	21 to 30 years	2	Yes	agree	agree	agree	agree	disagree	No	Yes	No	agree	Yes	No	Yes	1	2	Ntunda	0	1	1	1	0	0	1	0	0	2	2	1	0	1
375	51-60	Male	secondary	Over thirty years	3	Yes	agree	disagree	agree	disagree	disagree	No	Yes	No	agree	Yes	Yes	Yes	1	3	Kyampisi	0	0	0	1	0	0	0	0	1		2	1	0	0
361	51-60	Female	primary	21 to 30 years	1	Yes	agree	disagree	agree	disagree	disagree	Yes	Yes	No	agree	Yes	Yes	Yes	1	1	Kyampisi	1	0	0	1	0	0	1	0	1	2		1	0	1
20051	41-50	Female	secondary	11-20 years	1	Yes	agree	agree	agree	agree	disagree	No	Yes	No	agree	Yes	No	Yes	1	2	Ntunda	1	0	1	1	0	0	0	0	0	0	2	1	0	0
20082	>60	Female	secondary	6-10 years	1	Yes	agree	agree	disagree	disagree	disagree	No	Yes	No	agree	Yes	No	Yes	1	3	Kyampisi	0	0	1	1	0	0	1	0	0	2	1	1	0	1
381	31-40	Male	secondary	6-10 years	1	Yes	agree	disagree	disagree	disagree	disagree	No	Yes	No	disagree	No	No	Yes	1	1	Kyampisi	0	0	0	1	0	0	0	0	1		2	1	0	0
20026	51-60	Female	secondary	6-10 years	2	Yes	agree	agree	agree	disagree	disagree	No	Yes	No	agree	Yes	Yes	Yes	1	2	Gombe	1	0	1	1	0	0	1	0	0	2	0	1	0	1
399	25-30	Female	primary	6-10 years	1	Yes	agree	disagree	disagree	disagree	disagree	No	Yes	No	agree	Yes	No	Yes	1	0	Kyampisi	0	0	0	1	0	0	0	1	1	2		1	0	0
20080	41-50	Male	secondary	6-10 years	1	Yes	agree	agree	agree	agree	agree	No	Yes	No	disagree	Yes	No	Yes	1	1	Kyampisi	1	0	1	1	0	0	1	0	0	2	0	1	0	1
20074	>60	Male	primary	21 to 30 years	3	Yes	agree	agree	agree	agree	disagree	No	Yes	No	agree	Yes	Yes	No	1	4	Kyampisi	1	0	1	1	0	0	1	0	0	2	2	1	0	1
20056	>60	Male	primary	21 to 30 years	4	No	agree	agree	agree	agree	agree	No	Yes	No	agree	Yes	No	Yes	1	1	Ntunda	1	1	0	0	1	1	0	1	0			0	1	0
20081	>60	Female	primary	21 to 30 years	1	Yes	agree	agree	disagree	disagree	disagree	No	Yes	No	agree	No	No	Yes	1	2	Kyampisi	1	0	1	1	0	0	2	0	0	2	0	1	0	1
60083	31-40	Male	secondary	6-10 years	2	Yes	agree	agree	agree	agree	agree	No	Yes	No	agree	Yes	No	Yes	1	0	Goma	1	0	1	1	0	0	1	0	0	0	0	1	0	1
378	25-30	Male	primary	21 to 30 years	13	Yes	agree	disagree	agree	disagree	disagree	No	Yes	No	agree	Yes	No	No	1	1	Kyampisi	1	1	0	1	0	0	0	0	1	2		1	0	0
1002	51-60	Male	primary	21 to 30 years	4	Yes	agree	agree	agree	agree	agree	No	No	No	agree	No	No	Yes	1	1	Mende	1	1	0	1	0	0	2	0	1	2	2	1	0	1
20066	41-50	Female	primary	6-10 years	1	Yes	agree	agree	agree	agree	disagree	Yes	Yes	No	agree	Yes	No	Yes	1	2	Ntunda	1	0	1	1	0	0	1	0	0	1	2	1	0	1
10052	41-50	Male	primary	Over thirty years	2	Yes	agree	agree	agree	disagree	disagree	No	No	No	agree	No	No	Yes	1	0	Namanyumba	1	1	1	1	0	0	2	0	1	0	1	1	0	1
2007	>60	Female	secondary	2-5 years	2	Yes	agree	disagree	agree	disagree	disagree	Yes	Yes	No	agree	Yes	Yes	Yes	1	3	Gombe	0	1	0	1	0	0	2	0	0	0	2	1	0	1
376	31-40	Male	primary	2-5 years	2	Yes	agree	disagree	agree	disagree	disagree	No	Yes	No	agree	Yes	No	No	1	1	Kyampisi	0	1	0	1	0	0	1	0	1		2	1	0	1
20072	51-60	Male	primary	11-20 years	2	Yes	agree	agree	agree	agree	agree	Yes	Yes	No	agree	Yes	Yes	Yes	1	4	Kyampisi	1	0	1	1	0	0	1	0	0	2	2	1	0	1
10032	>60	Male	primary	11-20 years	10	No	agree	disagree	agree	disagree	agree	Yes	Yes	Yes	agree	No	Yes	Yes	1	0	Namanyumba	1	1	1	0	1	1	1	0	1	0	2	0	1	1
20031	25-30	Male	primary	6-10 years	2	Yes	agree	agree	agree	disagree	disagree	Yes	Yes	No	agree	Yes	No	Yes	1	2	Gombe	1	0	1	1	0	0	0	0	0	2	2	1	0	0
304	>60	Male	primary	Under 2 years	1	No	agree	agree	agree	agree	agree	No	Yes	No	agree	No	Yes	Yes	0	0	Mende	0	0	0	1	0	0	0	0	1	0	2	0	0	0
20069	>60	Male	primary	21 to 30 years	1	Yes	agree	agree	disagree	agree	disagree	No	Yes	No	agree	Yes	No	Yes	1	1	Ntunda	1	0	1	1	0	0	3	0	1	0	2	1	0	1
20045	51-60	Male	Tertiary	21 to 30 years	3	Yes	agree	agree	agree	agree	agree	Yes	Yes	No	agree	Yes	Yes	Yes	1	2	Ntunda	0	1	1	1	0	0	2	0	0	2	2	1	0	1
2006	41-50	Male	secondary	6-10 years	3	Yes	agree	disagree	agree	disagree	disagree	Yes	Yes	Yes	agree	Yes	No	Yes	1	3	Gombe	0	1	0	1	0	0	1	0	0	0	2	1	0	1
4001	41-50	Male	secondary	2-5 years	2	Yes	agree	disagree	agree	disagree	disagree	No	Yes	Yes	agree	No	Yes	No	1	0	Gombe	0	0	1	1	1	3	0	0	1	1	1	1	2	0
20037	41-50	Male	primary	2-5 years	3	Yes	agree	agree	agree	disagree	agree	No	Yes	No	agree	Yes	No	No	1	1	Busukuma	1	1	1	1	0	0	2	1	1	1	2	1	0	1
20059	31-40	Male	primary	11-20 years	2	Yes	agree	agree	agree	agree	agree	Yes	Yes	Yes	agree	Yes	No	Yes	1	2	Ntunda	0	0	1	1	0	0	1	1	0	1	2	1	0	1
20029	>60	Female	secondary	11-20 years	1	Yes	agree	agree	agree	disagree	disagree	No	Yes	No	disagree	Yes	No	Yes	1	1	Gombe	1	0	1	0	1	1	1	0	0	1	2	1	1	1
310	>60	Female	primary	6-10 years	3	Yes	agree	disagree	agree	disagree	disagree	No	No	No	agree	Yes	No	Yes	0	1	Kakiri	0	0	0	1	0	0	0	0	1	0	2	1	0	0
60082	31-40	Male	secondary	6-10 years	5	Yes	agree	disagree	disagree	disagree	agree	No	Yes	No	agree	Yes	No	No	1	0	Goma	1	0	1	1	0	0	2	0	1	0	0	1	0	1
20065	51-60	Male	primary	6-10 years	1	Yes	agree	agree	agree	disagree	disagree	No	Yes	No	agree	Yes	No	Yes	1	3	Ntunda	0	0	1	1	0	0	2	0	0	1	2	1	0	1
10034	25-30	Male	secondary	11-20 years	20	Yes	agree	disagree	agree	disagree	agree	No	Yes	No	agree	Yes	No	No	1	1	Namanyumba	0	1	1	1	0	0	1	1	1	1	2	1	0	1
322	51-60	Female	primary	6-10 years	1	Yes	agree	disagree	agree	disagree	disagree	No	No	No	agree	Yes	No	Yes	0	0	Kakiri	0	0	0	1	0	0	0	0	1	0	2	1	0	0
360	41-50	Female	Tertiary	11-20 years	2	Yes	agree	disagree	agree	disagree	disagree	Yes	Yes	No	agree	Yes	Yes	No	1	1	Kyampisi	0	0	0	1	1	1	0	0	1	2		1	1	0
10047	18-24	Female	primary	Under 2 years	2	Yes	agree	disagree	disagree	agree	disagree	No	No	No	agree	Yes	No	No	1	0	Namanyumba	0	0	1	1	0	0	1	0	1	0	2	0	0	1
60050	51-60	Male	secondary	11-20 years	2	Yes	disagree	agree	agree	disagree	agree	No	Yes	No	disagree	Yes	No	No	1	1	Goma	1	0	0	1	0	0	1	1	0	0	2	0	0	1
20078	31-40	Female	secondary	6-10 years	2	Yes	agree	agree	agree	disagree	disagree	No	Yes	No	disagree	Yes	No	Yes	1	3	Kyampisi	1	0	1	1	0	0	1	0	0	1	2	1	0	1
20035	>60	Male	primary	6-10 years	2	Yes	agree	agree	agree	agree	agree	No	Yes	No	agree	Yes	Yes	Yes	1	2	Busukuma	0	0	1	0	1	1	1	0	0	1	2	1	1	1
50032	>60	Male	primary	21 to 30 years	3	Yes	agree	disagree	disagree	disagree	disagree	No	No	No	disagree	No	No	No	0	2	Nabaale	0	0	1	1	0	0	0	0	1	1	2	1	0	0
60073	51-60	Male	secondary	11-20 years	15	Yes	agree	agree	agree	disagree	agree	No	No	No	agree	Yes	No	No	1	4	Goma	0	1	1	1	0	0	2	0	1	2	2	0	0	1
20044	25-30	Male	primary	6-10 years	1	Yes	agree	agree	agree	agree	agree	No	Yes	No	agree	Yes	No	Yes	1	2	Busukuma	1	1	1	1	0	0	1	0	1	1	2	1	0	1
20039	41-50	Female	primary	6-10 years	2	Yes	agree	agree	agree	disagree	agree	No	Yes	No	agree	Yes	No	Yes	1	5	Busukuma	1	1	1	1	0	0	1	0	1	0	2	1	0	1
5001	51-60	Male	primary	21 to 30 years	1	Yes	agree	agree	agree	disagree	agree	Yes	Yes	Yes	agree	Yes	No	No	1	1	Gombe	0	1	1	1	1	1	1	0	1	0	2	0	1	1
352	51-60	Female	primary	11-20 years	1	Yes	agree	disagree	disagree	disagree	disagree	No	No	No	agree	Yes	No	No	0	1	Namanyumba	0	1	0	1	0	0	0	0	1		2	1	0	0
20048	41-50	Male	secondary	11-20 years	1	Yes	agree	agree	agree	agree	disagree	No	Yes	No	agree	Yes	No	No	1	3	Ntunda	0	1	1	1	0	0	2	0	0	2	2	1	0	1
10046	18-24	Male	secondary	2-5 years	3	Yes	agree	disagree	agree	agree	disagree	Yes	No	No	agree	Yes	No	No	1	1	Namanyumba	0	1	0	1	0	0	1	0	0	0	2	1	0	1
331	41-50	Female	primary	Under 2 years	1	Yes	agree	disagree	agree	disagree	disagree	No	No	No	disagree	No	No	Yes	0	0	Kakiri	0	0	0	1	0	0	0	0	1	0	2	1	0	0
20038	31-40	Female	Tertiary	11-20 years	1	Yes	agree	agree	agree	agree	agree	Yes	Yes	No	agree	Yes	No	No	1	2	Busukuma	1	1	0	1	0	0	2	0	1	0	0	0	0	1
10049	25-30	Male	primary	11-20 years	16	Yes	agree	disagree	disagree	agree	disagree	Yes	Yes	No	agree	Yes	No	No	1	3	Namanyumba	0	1	1	1	0	0	1	0	1	1	2	0	0	1
40038	>60	Female	primary	11-20 years	1	Yes	agree	disagree	agree	disagree	disagree	No	No	No	disagree	No	No	Yes	0	1	Kyampisi	0	0	1	1	0	0	1	0	1	2	2	1	0	1
1001	51-60	Female	secondary	21 to 30 years	3	Yes	agree	agree	disagree	agree	agree	No	No	No	disagree	No	No	Yes	1	2	Mende	1	1	0	1	1	1	1	0	0	2	2	1	1	1
20076	25-30	Female	secondary	6-10 years	1	Yes	agree	disagree	disagree	agree	disagree	No	Yes	No	agree	Yes	No	Yes	1	1	Kyampisi	0	0	1	1	0	0	2	0	0	0	2	1	0	1
387	41-50	Female	Tertiary	Over thirty years	18	Yes	agree	disagree	disagree	disagree	disagree	No	No	No	disagree	No	Yes	No	1	1	Kyampisi	0	1	1	1	1	2	1	0	0	2	2	1	2	1
323	41-50	Female	primary	11-20 years	7	Yes	agree	disagree	agree	agree	disagree	No	Yes	No	disagree	No	No	Yes	0	1	Kakiri	0	0	0	1	0	0	0	0	1	0	1	1	0	0
20025	31-40	Male	secondary	6-10 years	3	Yes	agree	agree	disagree	disagree	disagree	No	Yes	No	disagree	Yes	Yes	No	1	2	Gombe	0	0	1	1	1	1	0	0	0	2	0	1	1	0
60023	>60	Male	Tertiary	2-5 years	2	Yes	agree	disagree	agree	agree	agree	Yes	Yes	Yes	agree	Yes	Yes	No	1	2	Kakiri	0	0	1	1	1	1	2	0	1	1	1	0	1	1
60078	25-30	Male	primary	11-20 years	3	Yes	agree	disagree	disagree	disagree	agree	No	Yes	No	agree	Yes	No	No	1	4	Goma	0	1	1	1	0	0	1	0	1	0	0	1	0	1
20022	31-40	Female	secondary	2-5 years	2	Yes	agree	agree	agree	agree	disagree	Yes	Yes	Yes	agree	Yes	No	Yes	1	0	Gombe	1	0	1	0	1	1	1	0	0	0	2	1	1	1
325	31-40	Female	primary	6-10 years	2	Yes	agree	agree	agree	disagree	disagree	No	No	No	disagree	No	No	Yes	0	0	Kakiri	0	1	0	1	0	0	0	0	1	2	2	1	0	0
60067	41-50	Male	secondary	11-20 years	6	Yes	agree	agree	agree	disagree	agree	No	Yes	No	disagree	No	No	No	1	5	Goma	0	0	1	1	0	0	2	0	1	0	2	1	0	1
40023	51-60	Male	Tertiary	11-20 years	4	Yes	agree	agree	agree	disagree	disagree	Yes	Yes	Yes	agree	Yes	Yes	No	0	1	Ntunda	0	0	1	1	0	0	1	0	1	2	2	0	0	1
20024	41-50	Male	secondary	2-5 years	2	Yes	agree	disagree	disagree	disagree	disagree	No	Yes	No	disagree	Yes	Yes	Yes	1	2	Gombe	1	0	1	0	1	1	1	0	0	2	1	1	1	1
40014	18-24	Male	primary	11-20 years	1	Yes	agree	agree	disagree	agree	disagree	No	Yes	No	agree	Yes	Yes	No	1	1	Ntunda	0	1	1	1	0	0	2	0	0	2	0	1	0	1
60052	51-60	Male	Tertiary	6-10 years	3	Yes	disagree	disagree	disagree	disagree	agree	No	Yes	No	agree	No	No	No	1	2	Goma	1	0	1	1	0	0	2	0	1	0	0	1	0	1
20054	31-40	Male	Tertiary	21 to 30 years	3	Yes	agree	agree	agree	agree	disagree	Yes	Yes	No	agree	Yes	No	Yes	1	4	Ntunda	0	0	1	1	0	0	2	0	0	1	2	1	0	1
60077	25-30	Male	Tertiary	11-20 years	3	No	disagree	agree	agree	agree	agree	No	Yes	No	agree	Yes	No	No	1	0	Goma	0	1	1	1	0	0	1	0	1	0	1	1	0	1
6007	>60	Female	primary	Over thirty years	3	Yes	agree	disagree	disagree	agree	disagree	No	Yes	Yes	disagree	No	No	No	0	3	Gombe	0	1	1	1	0	0	1	0	1	0	2	0	0	1
40032	31-40	Female	primary	2-5 years	1	Yes	agree	disagree	agree	agree	disagree	No	No	No	disagree	Yes	No	Yes	1	1	Ntunda	0	1	1	1	1	2	1	0	1	2	2	0	2	1
316	31-40	Male	primary	11-20 years	20	Yes	agree	disagree	disagree	disagree	disagree	No	No	No	disagree	Yes	No	No	0	1	Kakiri	0	0	0	1	0	0	0	1	1	2	2	1	0	0
317	>60	Male	secondary	11-20 years	1	Yes	agree	disagree	agree	disagree	disagree	No	No	No	agree	Yes	No	No	0	1	Kakiri	0	0	0	1	0	0	2	0	1	0	2	1	0	1
20012	51-60	Female	primary	6-10 years	3	Yes	agree	agree	disagree	disagree	disagree	No	Yes	No	agree	No	No	Yes	1	2	Gombe	1	1	0	0	1	1	2	0	1	0	2	0	1	1
50022	51-60	Male	Tertiary	21 to 30 years	2	Yes	agree	disagree	agree	disagree	disagree	No	Yes	No	agree	Yes	No	No	0	2	Kyampisi	0	0	1	1	0	0	1	0	1	0	2	1	0	1
357	>60	Male	secondary	6-10 years	1	Yes	disagree	disagree	disagree	disagree	disagree	No	No	No	disagree	No	No	Yes	1	1	Kyampisi	0	0	0	1	1	1	1	0	1	0		0	1	1
1018	25-30	Female	Tertiary	2-5 years	1	Yes	agree	disagree	disagree	disagree	disagree	No	Yes	No	agree	Yes	No	Yes	0	0	Kakiri	1	1	1	1	0	0	0	1	1	0	2	1	0	0
60048	41-50	Male	secondary	11-20 years	3	Yes	agree	disagree	agree	disagree	disagree	No	Yes	No	agree	Yes	No	Yes	0	3	Goma	1	0	1	1	0	0	0	0	0	0	2	0	0	0
348	41-50	Female	secondary	6-10 years	5	Yes	agree	disagree	agree	disagree	agree	No	Yes	No	agree	Yes	Yes	No	1	1	Namanyumba	0	1	1	1	1	1	2	0	1		2	1	1	1
50011	41-50	Female	secondary	6-10 years	2	Yes	agree	agree	agree	agree	disagree	Yes	Yes	Yes	agree	Yes	No	Yes	0	1	Busukuma	0	0	0	1	0	0	1	0	1	2	2	1	0	1
20050	31-40	Male	secondary	11-20 years	3	No	agree	agree	agree	agree	agree	No	Yes	No	agree	Yes	No	Yes	1	2	Ntunda	0	1	0	0	1	1	1	0	0	0	0	0	1	1
396	31-40	Male	primary	2-5 years	2	Yes	agree	disagree	disagree	disagree	disagree	No	No	No	agree	Yes	No	No	0	2	Kyampisi	0	0	0	1	0	0	0	0	1	2		1	0	0
60018	25-30	Female	Tertiary	6-10 years	2	Yes	agree	disagree	agree	disagree	disagree	Yes	Yes	Yes	agree	Yes	Yes	No	1	3	Gombe	0	0	0	1	1	1	0	1	1	0	2	0	1	0
393	>60	Female	primary	11-20 years	2	Yes	agree	disagree	disagree	disagree	disagree	No	Yes	No	agree	Yes	No	Yes	0	1	Kyampisi	0	1	0	1	1	1	0	0	1	2	2	1	1	0
50012	>60	Male	primary	Over thirty years	2	Yes	agree	agree	agree	disagree	disagree	No	Yes	Yes	agree	Yes	Yes	No	0	2	Busukuma	0	1	0	1	0	0	2	0	1	0	2	1	0	1
60044	51-60	Female	secondary	Over thirty years	2	Yes	agree	disagree	agree	agree	disagree	No	Yes	Yes	agree	Yes	Yes	No	1	3	Goma	1	0	1	1	1	2	2	0	0	0	1	0	2	1
341	51-60	Male	secondary	11-20 years	1	Yes	agree	disagree	disagree	disagree	agree	No	Yes	No	agree	Yes	Yes	No	0	3	Namanyumba	0	0	0	1	0	0	1	0	1		2	0	0	1
1007	25-30	Male	secondary	6-10 years	10	Yes	agree	agree	agree	agree	agree	Yes	Yes	No	agree	Yes	No	No	0	1	Mende	0	1	1	1	0	0	0	0	1	2	2	1	0	0
60071	41-50	Female	Tertiary	21 to 30 years	10	Yes	agree	disagree	agree	agree	agree	Yes	Yes	Yes	agree	Yes	Yes	No	1	5	Goma	0	1	1	1	0	0	3	0	0	2	1	1	0	1
20010	18-24	Male	secondary	2-5 years	2	Yes	agree	disagree	disagree	disagree	disagree	No	Yes	No	agree	Yes	No	Yes	1	3	Gombe	0	0	1	1	0	0	2	0	0	0	2	1	0	1
314	51-60	Female	Tertiary	2-5 years	2	Yes	agree	disagree	agree	agree	disagree	No	No	No	agree	Yes	Yes	No	0	1	Kakiri	0	1	1	1	0	0	2	0	1	1	2	1	0	1
60058	51-60	Male	Tertiary	11-20 years	10	Yes	disagree	disagree	disagree	disagree	agree	No	Yes	No	agree	Yes	No	No	1	4	Goma	1	1	1	1	0	0	2	0	0	0	2	1	0	1
60069	31-40	Male	primary	11-20 years	6	Yes	agree	disagree	disagree	disagree	agree	No	Yes	No	agree	Yes	No	No	1	6	Goma	1	1	1	1	0	0	2	0	1	0	1	1	0	1
20015	41-50	Female	primary	6-10 years	2	No	agree	agree	disagree	disagree	disagree	Yes	Yes	Yes	agree	Yes	No	Yes	1	2	Gombe	1	1	1	0	1	1	2	0	0	0	2	1	1	1
305	41-50	Female	primary	Under 2 years	5	Yes	agree	agree	disagree	disagree	disagree	No	No	No	agree	No	Yes	Yes	0	2	Kakiri	1	1	0	1	0	0	1	0	1	2	2	1	0	1
10021	18-24	Male	primary	11-20 years	8	No	agree	disagree	agree	agree	disagree	Yes	No	No	agree	Yes	No	Yes	1	0	Namanyumba	0	0	1	0	1	1	1	0	0	0	2	1	1	1
10044	31-40	Male	primary	6-10 years	4	Yes	agree	agree	disagree	disagree	agree	No	No	No	agree	No	No	No	1	3	Namanyumba	0	1	1	1	1	1	1	0	1	0	2	1	1	1
321	18-24	Male	Tertiary	21 to 30 years	1	Yes	agree	disagree	agree	disagree	disagree	Yes	Yes	No	agree	Yes	No	No	0	0	Kakiri	0	0	0	1	0	0	0	0	1	0	2	0	0	0
10029	51-60	Male	Tertiary	6-10 years	10	No	disagree	agree	agree	agree	agree	No	No	No	disagree	No	No	Yes	0	1	Namanyumba	0	0	1	1	0	0	0	1	1	1	2	1	0	0
60047	41-50	Male	Tertiary	11-20 years	8	Yes	disagree	agree	disagree	disagree	agree	No	Yes	No	agree	Yes	No	No	1	3	Goma	1	1	0	1	0	0	2	0	1	0	2	1	0	1
40024	31-40	Male	secondary	6-10 years	1	Yes	agree	agree	agree	disagree	disagree	No	Yes	No	agree	Yes	No	Yes	0	1	Ntunda	0	0	1	1	0	0	1	0	0	2	2	0	0	1
60054	31-40	Female	Tertiary	6-10 years	8	Yes	disagree	agree	agree	disagree	agree	No	Yes	No	agree	Yes	No	No	1	4	Goma	1	0	1	1	0	0	1	0	1	0	1	0	0	1
2004	25-30	Female	primary	2-5 years	2	Yes	agree	agree	agree	disagree	disagree	Yes	Yes	Yes	disagree	Yes	Yes	Yes	1	2	Gombe	1	1	0	0	1	1	1	0	1	0	2	1	1	1
392	51-60	Male	secondary	2-5 years	6	Yes	agree	disagree	disagree	disagree	disagree	No	No	No	agree	Yes	Yes	No	0	1	Kyampisi	0	1	0	1	1	1	0	0	1	2	2	1	1	0
50024	51-60	Male	primary	11-20 years	2	Yes	agree	disagree	agree	agree	disagree	No	No	No	agree	No	No	No	0	2	Kyampisi	0	0	1	1	0	0	2	0	1	0	2	1	0	1
2003	>60	Female	secondary	2-5 years	3	Yes	disagree	disagree	agree	disagree	disagree	Yes	Yes	Yes	agree	No	Yes	Yes	1	1	Gombe	1	0	0	0	1	1	2	0	1	0	0	0	1	1
2001	41-50	Female	primary	11-20 years	3	Yes	agree	disagree	disagree	disagree	agree	No	Yes	No	disagree	Yes	No	Yes	1	3	Gombe	0	0	0	0	1	1	2	0	1	2	1	1	1	1
40015	41-50	Male	secondary	11-20 years	2	No	agree	agree	agree	agree	disagree	Yes	Yes	No	disagree	Yes	Yes	Yes	0	3	Ntunda	0	1	1	1	0	0	1	0	1	2	2	1	0	1
20017	31-40	Female	primary	Over thirty years	2	No	agree	agree	agree	disagree	disagree	No	Yes	No	agree	Yes	No	Yes	1	4	Gombe	0	1	0	0	1	1	1	0	1	0	1	0	1	1
334	18-24	Female	secondary	11-20 years	3	Yes	agree	disagree	agree	disagree	disagree	No	No	No	disagree	No	No	Yes	0	1	Kakiri	0	0	1	1	0	0	0	0	1	0	2	0	0	0
50038	31-40	Female	secondary	6-10 years	3	Yes	agree	disagree	disagree	disagree	disagree	No	No	No	agree	No	No	No	0	4	Kimenyede	0	0	1	1	0	0	0	0	1	1	2	1	0	0
349	41-50	Female	primary	2-5 years	1	Yes	agree	agree	agree	agree	agree	No	Yes	No	disagree	No	Yes	No	1	1	Namanyumba	1	1	0	1	1	1	3	0	1		2	1	1	1
50036	>60	Male	primary	Over thirty years	8	Yes	agree	disagree	agree	disagree	disagree	No	No	No	agree	Yes	No	Yes	0	3	Kakiri	0	0	1	1	1	2	0	0	1	0	2	1	2	0
301	41-50	Male	primary	2-5 years	3	Yes	agree	disagree	agree	disagree	disagree	No	Yes	No	agree	Yes	Yes	No	0	1	Mende	0	0	1	1	0	0	2	0	1	0	2	0	0	1
60076	41-50	Male	secondary	11-20 years	6	Yes	disagree	disagree	agree	disagree	agree	No	Yes	No	agree	Yes	No	No	1	4	Goma	1	0	1	1	0	0	2	0	1	0	1	1	0	1
2009	31-40	Female	secondary	6-10 years	2	Yes	agree	disagree	disagree	disagree	disagree	Yes	Yes	Yes	agree	Yes	Yes	No	1	2	Gombe	0	1	1	1	1	1	2	0	0	0	2	1	1	1
60010	31-40	Female	secondary	2-5 years	3	Yes	agree	disagree	agree	disagree	agree	No	Yes	No	disagree	No	No	No	0	2	Gombe	1	1	1	1	0	0	1	0	1	0	2	0	0	1
4003	>60	Male	secondary	11-20 years	3	Yes	agree	agree	agree	agree	disagree	No	Yes	No	agree	Yes	Yes	No	0	1	Gombe	0	1	1	0	1	1	1	1	1	1	1	1	1	1
60011	51-60	Male	primary	6-10 years	3	Yes	agree	disagree	disagree	disagree	disagree	No	Yes	No	agree	Yes	No	Yes	0	2	Gombe	0	0	1	1	1	1	0	0	1	0	2	0	1	0
60056	31-40	Female	secondary	11-20 years	6	Yes	disagree	disagree	disagree	disagree	agree	No	Yes	No	agree	Yes	No	No	1	3	Goma	1	0	1	1	0	0	2	0	1	0	1	1	0	1
315	18-24	Male	Tertiary	6-10 years	14	Yes	agree	disagree	agree	disagree	disagree	Yes	Yes	No	disagree	No	Yes	No	0	2	Kakiri	0	0	1	1	0	0	0	0	1	0	2	0	0	0
337	41-50	Male	primary	2-5 years	2	Yes	agree	disagree	disagree	disagree	disagree	No	No	No	agree	Yes	No	No	0	1	Kakiri	0	0	0	1	1	2	0	0	1	2	2	1	2	0
20036	41-50	Female	primary	11-20 years	1	Yes	agree	agree	agree	agree	agree	Yes	Yes	Yes	agree	Yes	No	Yes	1	2	Busukuma	1	0	1	1	1	1	3	0	1	2	0	1	1	1
60057	25-30	Male	secondary	11-20 years	4	Yes	disagree	disagree	disagree	disagree	agree	No	Yes	No	agree	Yes	No	No	1	2	Goma	1	0	1	1	0	0	2	0	1	0	2	1	0	1
50023	41-50	Female	primary	11-20 years	2	Yes	agree	disagree	disagree	disagree	disagree	No	No	No	agree	No	No	No	0	2	Kyampisi	0	0	1	1	0	0	2	0	1	0	2	0	0	1
10050	18-24	Male	primary	6-10 years	17	Yes	agree	disagree	disagree	disagree	disagree	No	No	No	disagree	Yes	Yes	No	1	0	Namanyumba	0	1	1	1	1	1	2	0	1	0	2	1	1	1
364	51-60	Female	primary	Over thirty years	6	Yes	disagree	disagree	agree	disagree	disagree	No	Yes	No	agree	No	No	No	1	1	Kyampisi	1	0	0	1	1	1	2	1	1	0	1	1	1	1
2008	31-40	Female	Tertiary	2-5 years	4	Yes	agree	disagree	agree	disagree	disagree	Yes	Yes	Yes	agree	Yes	No	No	1	3	Gombe	0	1	1	0	1	2	2	0	0	0	2	1	2	1
60080	18-24	Male	secondary	6-10 years	2	No	disagree	disagree	disagree	disagree	agree	No	Yes	No	agree	Yes	No	Yes	1	3	Goma	1	0	1	1	0	0	1	0	1	0	1	0	0	1
1015	31-40	Female	Tertiary	6-10 years	4	Yes	agree	agree	agree	agree	agree	Yes	Yes	No	agree	Yes	No	No	0	3	Kakiri	1	0	1	1	0	0	1	1	1	2	2	1	0	1
347	41-50	Female	primary	6-10 years	3	Yes	disagree	disagree	agree	disagree	disagree	No	Yes	No	agree	Yes	Yes	Yes	1	2	Namanyumba	0	1	1	1	1	1	1	0	1		1	0	1	1
340	>60	Female	primary	2-5 years	3	Yes	agree	disagree	disagree	disagree	disagree	No	No	No	agree	Yes	Yes	Yes	0	2	Namanyumba	0	0	0	0	1	2	1	0	1			0	2	1
50054	51-60	Male	Tertiary	21 to 30 years	2	Yes	agree	agree	agree	agree	disagree	No	No	No	agree	Yes	No	No	0	3	Goma	0	0	1	1	1	2	0	0	1	1	2	1	2	0
60046	18-24	Male	secondary	11-20 years	3	No	disagree	agree	agree	agree	agree	No	Yes	No	agree	No	Yes	Yes	1	1	Goma	1	0	1	1	0	0	2	0	0	0	0	0	0	1
10029	31-40	Female	Tertiary	2-5 years	2	Yes	agree	agree	agree	agree	disagree	No	No	No	agree	Yes	No	Yes	0	1	Namanyumba	0	0	1	1	0	0	2	0	1	1	2	1	0	1
10019	25-30	Female	primary	11-20 years	10	Yes	agree	disagree	agree	disagree	agree	Yes	Yes	Yes	agree	Yes	No	Yes	1	2	Namanyumba	0	1	1	0	1	1	2	0	0	1	1	0	1	1
20030	18-24	Male	primary	6-10 years	3	No	agree	disagree	agree	disagree	disagree	Yes	Yes	Yes	agree	Yes	No	No	1	3	Gombe	0	1	1	0	1	1	1	0	0	2	2	1	1	1
40020	51-60	Male	primary	21 to 30 years	2	Yes	agree	agree	agree	disagree	disagree	No	No	No	disagree	No	No	Yes	0	1	Ntunda	0	1	1	1	1	1	1	0	1	2	2	0	1	1
10039	41-50	Female	secondary	6-10 years	1	Yes	agree	agree	agree	agree	agree	Yes	No	No	disagree	No	No	Yes	1	3	Namanyumba	0	0	1	1	1	1	3	0	1	0	2	1	1	1
1010	41-50	Female	primary	6-10 years	2	Yes	agree	agree	agree	disagree	agree	Yes	Yes	No	agree	Yes	No	Yes	0	3	Kakiri	0	0	1	1	0	0	2	0	0	2	1	1	0	1
329	18-24	Male	secondary	2-5 years	5	Yes	agree	disagree	agree	disagree	disagree	No	No	No	agree	Yes	No	No	0	1	Kakiri	0	0	1	1	0	0	1	1	1	0	2	0	0	1
60016	31-40	Male	secondary	11-20 years	8	Yes	agree	disagree	agree	disagree	disagree	No	No	No	agree	Yes	No	No	0	4	Gombe	0	0	1	1	0	0	1	0	1	0	2	0	0	1
40028	41-50	Female	secondary	6-10 years	1	Yes	agree	agree	agree	agree	disagree	No	Yes	No	agree	Yes	No	Yes	0	0	Ntunda	0	1	1	1	1	1	1	1	1	2	2	0	1	1
50017	>60	Male	primary	Over thirty years	3	Yes	agree	agree	disagree	disagree	disagree	No	Yes	No	disagree	No	Yes	Yes	0	3	Busukuma	1	1	1	0	1	2	1	0	0	2	2	1	2	1
40031	41-50	Male	secondary	6-10 years	3	No	agree	agree	agree	agree	agree	Yes	No	No	agree	Yes	Yes	No	0	1	Ntunda	0	1	1	1	0	0	3	0	1	2	2	1	0	1
359	31-40	Male	primary	21 to 30 years	4	Yes	agree	disagree	disagree	disagree	disagree	No	Yes	No	agree	Yes	Yes	Yes	0	1	Kyampisi	0	0	0	1	1	1	0	1	0	2	2	1	1	0
60013	31-40	Female	secondary	6-10 years	6	Yes	agree	agree	agree	disagree	disagree	No	Yes	No	agree	Yes	No	No	0	2	Gombe	0	1	1	1	0	0	2	0	0	0	2	0	0	1
10037	>60	Male	primary	Over thirty years	2	Yes	disagree	agree	agree	disagree	disagree	No	No	No	disagree	No	No	Yes	1	4	Namanyumba	1	1	1	1	1	2	2	0	1	0	1	1	2	1
6005	25-30	Male	secondary	6-10 years	7	Yes	agree	disagree	agree	agree	disagree	No	Yes	No	agree	No	No	Yes	0	3	Gombe	0	0	1	1	0	0	1	0	1	2	0	0	0	1
339	>60	Female	primary	Over thirty years	8	No	disagree	agree	disagree	disagree	disagree	No	No	No	disagree	No	Yes	Yes	0	1	Namanyumba	0	1	0	1	1	2	0	0	1			0	2	0
50019	41-50	Male	secondary	21 to 30 years	1	Yes	agree	agree	agree	disagree	disagree	Yes	Yes	Yes	agree	Yes	No	Yes	0	3	Busukuma	0	0	1	1	1	2	0	0	1	1	2	1	2	0
10036	41-50	Female	primary	11-20 years	3	Yes	agree	disagree	agree	disagree	disagree	No	No	No	disagree	No	Yes	No	1	4	Namanyumba	1	1	1	1	1	2	3	0	1	0	2	1	2	1
60029	41-50	Male	secondary	6-10 years	4	Yes	agree	disagree	agree	disagree	disagree	No	Yes	No	disagree	No	No	Yes	0	4	Goma	1	0	1	1	0	0	2	0	1	2	0	0	0	1
40010	31-40	Male	secondary	6-10 years	3	Yes	agree	disagree	agree	disagree	disagree	No	Yes	Yes	agree	Yes	No	No	0	5	Gombe	0	0	1	1	0	0	1	0	1	0	2	1	0	1
50039	41-50	Male	primary	6-10 years	4	Yes	agree	disagree	agree	agree	disagree	No	No	No	disagree	No	No	No	0	1	Kimenyede	1	0	1	1	1	2	1	0	1	0	1	1	2	1
1017	25-30	Male	Tertiary	11-20 years	2	Yes	disagree	disagree	agree	disagree	disagree	Yes	Yes	Yes	disagree	Yes	No	No	0	1	Kakiri	1	1	1	1	0	0	0	0	1	0	2	1	0	0
1003	41-50	Female	primary	11-20 years	2	Yes	agree	disagree	agree	agree	agree	Yes	Yes	No	agree	Yes	Yes	Yes	0	2	Mende	1	0	0	1	0	0	3	1	0	2	2	1	0	1
40013	31-40	Female	secondary	11-20 years	2	Yes	agree	disagree	agree	disagree	disagree	No	Yes	Yes	agree	Yes	No	No	0	2	Gombe	0	0	1	1	1	1	0	0	1	0	2	1	1	0
60011	31-40	Male	secondary	2-5 years	6	Yes	agree	disagree	agree	disagree	disagree	Yes	Yes	No	disagree	No	No	No	0	3	Gombe	1	0	1	1	0	0	2	0	1	0	2	0	0	1
40034	31-40	Female	secondary	2-5 years	2	Yes	agree	disagree	agree	disagree	disagree	No	Yes	No	agree	Yes	Yes	Yes	0	0	Kyampisi	0	1	1	1	1	1	1	1	1	2	2	0	1	1
50047	41-50	Male	secondary	11-20 years	6	Yes	agree	disagree	agree	disagree	disagree	Yes	Yes	Yes	agree	Yes	Yes	No	0	4	Kakiri	0	0	1	1	1	2	0	0	1	1	1	1	2	0
20021	18-24	Male	primary	6-10 years	4	No	agree	agree	agree	disagree	disagree	Yes	Yes	Yes	agree	Yes	No	Yes	1	3	Gombe	1	1	0	0	1	1	2	0	0	0	0	0	1	1
1011	51-60	Female	primary	6-10 years	3	Yes	agree	agree	disagree	disagree	disagree	No	Yes	No	agree	Yes	No	Yes	0	1	Kakiri	1	1	1	0	1	1	2	0	1	2	2	1	1	1
4007	31-40	Male	primary	11-20 years	23	Yes	agree	agree	agree	disagree	disagree	No	Yes	No	agree	Yes	No	No	0	6	Gombe	0	1	1	1	0	0	1	0	1	0	2	0	0	1
10026	>60	Male	secondary	2-5 years	3	No	disagree	agree	disagree	disagree	disagree	No	No	No	disagree	No	No	No	0	0	Namanyumba	0	0	1	0	1	1	1	0	1	1	2	1	1	1
50015	41-50	Male	primary	21 to 30 years	5	Yes	agree	disagree	agree	disagree	disagree	No	Yes	Yes	agree	Yes	No	No	0	2	Busukuma	1	1	0	1	1	1	1	0	1	0	2	1	1	1
327	51-60	Female	primary	11-20 years	3	No	disagree	disagree	disagree	disagree	disagree	No	No	No	disagree	No	No	No	0	1	Kakiri	0	1	0	0	1	1	0	0	1	0	0	0	1	0
50037	31-40	Male	Tertiary	6-10 years	5	Yes	agree	disagree	agree	disagree	disagree	No	Yes	Yes	agree	Yes	Yes	No	0	3	Kimenyede	0	0	1	1	1	2	0	0	1	1	2	0	2	0
303	41-50	Female	primary	2-5 years	2	No	agree	agree	agree	agree	agree	No	Yes	No	agree	Yes	No	Yes	0	0	Mende	0	1	0	1	1	1	2	0	1	0	1	0	1	1
40029	31-40	Male	primary	2-5 years	1	Yes	agree	agree	agree	disagree	agree	No	No	No	disagree	Yes	No	Yes	0	1	Ntunda	0	1	1	1	1	1	1	1	0	2	2	0	1	1
1013	31-40	Female	primary	11-20 years	3	Yes	agree	agree	disagree	disagree	agree	No	Yes	No	agree	No	No	No	0	2	Kakiri	0	1	1	1	0	0	3	0	1	2	2	1	0	1
60025	41-50	Male	secondary	Under 2 years	2	Yes	disagree	disagree	agree	disagree	disagree	No	No	No	disagree	No	No	No	1	1	Kakiri	0	0	1	1	1	2	3	0	1	0	1	0	2	1
356	25-30	Male	primary	6-10 years	7	Yes	agree	disagree	disagree	disagree	disagree	No	Yes	No	agree	Yes	Yes	No	0	2	Kyampisi	0	1	1	1	1	2	0	0	1		2	0	2	0
50045	41-50	Male	secondary	21 to 30 years	2	Yes	agree	disagree	agree	disagree	disagree	No	Yes	No	agree	Yes	No	No	0	5	Goma	0	0	1	1	1	2	0	0	1	0	2	1	2	0
40011	25-30	Male	primary	6-10 years	2	Yes	agree	disagree	agree	agree	disagree	No	Yes	No	agree	Yes	No	No	0	3	Mende	0	0	1	1	0	0	2	0	1	0	2	1	0	1
60051	25-30	Male	secondary	6-10 years	2	Yes	disagree	disagree	disagree	disagree	agree	No	Yes	No	disagree	Yes	No	No	1	3	Goma	1	0	1	0	1	1	1	0	0	0	1	1	1	1
50045	41-50	Male	primary	21 to 30 years	4	No	agree	agree	disagree	agree	agree	No	No	No	disagree	No	No	No	0	3	Kakiri	1	0	1	1	1	2	1	0	1	1	2	0	2	1
60041	25-30	Male	primary	6-10 years	2	Yes	agree	disagree	disagree	disagree	disagree	No	Yes	No	disagree	No	No	Yes	0	1	Goma	1	0	1	1	0	0	3	0	1	0	2	0	0	1
10024	18-24	Male	secondary	Over thirty years	4	Yes	agree	agree	disagree	disagree	disagree	Yes	Yes	No	agree	No	No	Yes	0	1	Namanyumba	0	0	1	0	1	1	0	0	0	1	2	1	1	0
50031	31-40	Male	primary	6-10 years	8	Yes	agree	disagree	disagree	agree	agree	No	No	No	disagree	No	No	No	0	4	Kyampisi	1	0	1	1	1	2	0	0	1	1	2	0	2	0
60066	>60	Female	primary	Over thirty years	2	Yes	agree	disagree	agree	disagree	disagree	No	Yes	No	disagree	No	No	Yes	0	4	Goma	1	0	1	0	1	2	2	0	1	0	2	0	2	1
355	31-40	Male	secondary	21 to 30 years	10	Yes	agree	disagree	disagree	agree	disagree	Yes	Yes	No	agree	Yes	Yes	No	0	2	Kyampisi	0	1	1	1	1	2	1	0	1	2		0	2	1
10026	41-50	Male	secondary	6-10 years	2	No	disagree	agree	agree	disagree	disagree	No	Yes	No	disagree	No	No	Yes	0	1	Namanyumba	0	0	1	0	1	1	0	0	1	0	1	1	1	0
1008	25-30	Male	Tertiary	6-10 years	7	Yes	agree	agree	agree	disagree	disagree	No	Yes	No	agree	Yes	Yes	No	1	4	Kakiri	0	1	0	0	1	4	3	0	0	0	2	0	2	1
60028	25-30	Male	primary	6-10 years	2	Yes	agree	agree	agree	disagree	disagree	No	No	No	disagree	No	No	Yes	0	4	Goma	0	0	1	1	0	0	2	0	1	0	1	0	0	1
344	18-24	Female	secondary	11-20 years	3	No	disagree	agree	agree	disagree	disagree	No	Yes	No	disagree	No	No	Yes	1	0	Namanyumba	0	1	1	1	1	1	2	0	1	0	2	0	1	1
10023	25-30	Female	secondary	Over thirty years	3	Yes	agree	disagree	agree	agree	disagree	No	Yes	No	agree	Yes	No	Yes	0	1	Namanyumba	0	1	1	0	1	1	1	0	0	1	2	1	1	1
6006	41-50	Female	secondary	2-5 years	3	No	agree	agree	agree	agree	disagree	No	Yes	No	disagree	No	No	Yes	0	4	Gombe	0	0	1	1	1	2	1	0	0	0	2	0	2	1
60060	25-30	Male	primary	2-5 years	3	Yes	agree	agree	disagree	disagree	disagree	No	Yes	No	agree	Yes	No	Yes	0	2	Goma	1	0	1	1	0	0	3	0	0	0	1	0	0	1
50027	31-40	Male	primary	11-20 years	12	Yes	agree	disagree	agree	disagree	disagree	No	No	No	agree	No	No	No	0	5	Kyampisi	1	0	1	1	1	2	0	0	1	1	2	1	2	0
4004	31-40	Male	primary	6-10 years	9	Yes	agree	disagree	agree	disagree	disagree	Yes	Yes	Yes	agree	Yes	No	No	0	6	Gombe	0	0	1	1	0	0	2	0	0	0	2	0	0	1
10025	41-50	Male	secondary	6-10 years	3	No	agree	agree	disagree	disagree	disagree	No	No	No	agree	No	No	Yes	0	2	Namanyumba	0	0	1	0	1	1	2	0	1	0	1	1	1	1
342	51-60	Male	secondary	11-20 years	6	Yes	disagree	disagree	agree	disagree	disagree	No	No	No	agree	Yes	No	No	0	1	Namanyumba	1	1	1	1	1	1	1	0	1		2	0	1	1
4008	31-40	Male	secondary	6-10 years	4	Yes	agree	disagree	agree	disagree	disagree	No	Yes	Yes	agree	Yes	No	No	0	3	Gombe	0	1	1	1	1	1	1	0	1	0	2	0	1	1
50051	51-60	Male	Tertiary	Over thirty years	30	Yes	agree	disagree	agree	disagree	disagree	No	Yes	Yes	agree	Yes	No	No	0	6	Namanyumba	0	0	1	1	1	1	1	0	0	1	2	1	1	1
60055	>60	Male	Tertiary	6-10 years	10	Yes	agree	disagree	agree	disagree	disagree	No	Yes	No	agree	No	Yes	Yes	0	3	Goma	1	1	1	1	1	2	3	0	0	0	1	0	2	1
389	31-40	Male	secondary	Under 2 years	3	Yes	agree	disagree	disagree	disagree	disagree	No	Yes	No	agree	Yes	No	No	0	1	Kyampisi	0	1	1	1	1	2	2	0	1		1	0	2	1
300	18-24	Male	secondary	2-5 years	3	Yes	disagree	disagree	agree	disagree	disagree	No	Yes	No	agree	Yes	No	No	0	1	Mende	0	0	0	1	0	0	1	0	1	0	2	0	0	1
60074	51-60	Male	secondary	2-5 years	2	Yes	agree	disagree	agree	disagree	disagree	Yes	Yes	Yes	agree	Yes	No	No	0	4	Goma	0	0	1	1	1	1	2	0	1	0	1	0	1	1
4009	25-30	Male	secondary	6-10 years	6	Yes	agree	agree	agree	agree	agree	Yes	Yes	Yes	agree	Yes	No	No	0	2	Gombe	1	0	1	1	1	1	1	1	0	1	2	0	1	1
1019	41-50	Female	primary	11-20 years	1	Yes	disagree	disagree	disagree	agree	disagree	Yes	No	Yes	agree	No	No	Yes	0	1	Kakiri	1	1	1	1	0	0	3	0	0	0	2	1	0	1
10020	25-30	Female	primary	11-20 years	4	Yes	agree	disagree	agree	agree	disagree	Yes	Yes	No	agree	Yes	No	Yes	0	3	Mende	0	0	1	1	0	0	3	0	0	0	1	1	0	1
60014	31-40	Male	Tertiary	11-20 years	3	No	agree	disagree	agree	disagree	disagree	Yes	Yes	Yes	agree	Yes	Yes	No	0	6	Gombe	0	0	0	1	1	1	0	1	1	0	2	0	1	0
60072	>60	Male	Tertiary	Over thirty years	20	Yes	agree	agree	agree	disagree	disagree	Yes	Yes	Yes	agree	Yes	Yes	No	0	6	Goma	1	1	1	1	1	3	2	0	0	0	2	0	2	1
388	18-24	Male	primary	2-5 years	7	No	agree	disagree	agree	disagree	disagree	No	No	No	agree	Yes	No	No	0	1	Kyampisi	0	0	0	1	1	2	1	1	0		1	0	2	1
60061	31-40	Male	Tertiary	2-5 years	3	Yes	agree	disagree	agree	disagree	disagree	Yes	Yes	Yes	agree	Yes	Yes	Yes	0	4	Goma	0	0	1	1	1	3	1	0	1	0	1	0	2	1
1016	25-30	Female	secondary	Under 2 years	3	Yes	disagree	disagree	agree	disagree	disagree	No	Yes	No	disagree	No	No	Yes	0	1	Kakiri	1	1	1	1	0	0	2	0	1	2	2	1	0	1
50013	31-40	Male	secondary	6-10 years	2	Yes	agree	disagree	agree	agree	agree	No	Yes	Yes	agree	Yes	No	Yes	0	2	Busukuma	0	1	1	1	1	1	2	0	0	1	1	0	1	1
50033	25-30	Male	secondary	6-10 years	6	Yes	agree	disagree	agree	disagree	disagree	No	No	Yes	agree	Yes	No	No	0	3	Namanyumba	0	0	1	1	1	1	1	0	1	1	2	1	1	1
50050	41-50	Male	primary	11-20 years	8	Yes	agree	agree	disagree	agree	agree	No	No	No	agree	Yes	No	No	0	6	Kyampisi	0	0	1	1	1	3	1	0	0	1	2	1	2	1
60053	18-24	Male	Tertiary	6-10 years	2	Yes	agree	disagree	agree	disagree	disagree	No	Yes	No	agree	Yes	Yes	No	0	2	Goma	1	0	1	1	1	1	1	0	1	0	2	0	1	1
50040	31-40	Male	Tertiary	6-10 years	3	Yes	agree	disagree	agree	disagree	disagree	Yes	Yes	Yes	agree	Yes	Yes	No	0	5	Kimenyede	0	0	1	1	1	3	1	0	1	1	2	0	2	1
60042	25-30	Female	secondary	6-10 years	1	Yes	disagree	disagree	agree	disagree	disagree	No	Yes	No	disagree	No	No	Yes	0	2	Goma	0	0	1	1	0	0	2	0	1	0	1	0	0	1
50026	25-30	Male	secondary	6-10 years	6	Yes	agree	disagree	agree	agree	disagree	No	No	No	disagree	Yes	No	No	0	2	Kyampisi	1	0	1	1	1	1	2	0	1	0	2	1	1	1
60070	>60	Female	primary	11-20 years	3	Yes	disagree	disagree	agree	disagree	disagree	No	No	No	disagree	No	No	Yes	0	3	Goma	1	0	1	1	1	1	2	0	1	0	0	0	1	1
6002	41-50	Female	secondary	6-10 years	7	Yes	agree	agree	agree	disagree	disagree	Yes	Yes	Yes	agree	Yes	No	No	0	5	Gombe	0	1	1	1	1	2	2	0	1	0	2	0	2	1
10022	31-40	Female	primary	Over thirty years	2	Yes	disagree	agree	agree	disagree	disagree	Yes	Yes	No	disagree	Yes	No	Yes	0	1	Namanyumba	0	1	1	0	1	1	1	0	1	2	0	1	1	1
6003	18-24	Male	secondary	6-10 years	2	Yes	agree	agree	disagree	agree	agree	No	Yes	Yes	agree	Yes	No	No	0	3	Gombe	0	0	1	1	1	1	1	0	1	0	1	0	1	1
50056	31-40	Female	Tertiary	11-20 years	36	Yes	agree	agree	disagree	agree	agree	No	No	No	agree	No	No	No	0	6	Goma	1	0	1	1	1	2	1	0	1	1	2	1	2	1
60036	51-60	Female	primary	21 to 30 years	2	Yes	disagree	disagree	agree	disagree	disagree	Yes	No	Yes	agree	No	No	Yes	0	2	Goma	0	1	1	1	1	1	2	0	1	0	1	0	1	1
60019	31-40	Female	primary	2-5 years	5	Yes	agree	disagree	agree	disagree	agree	No	Yes	No	disagree	No	Yes	Yes	0	2	Kakiri	0	1	1	1	1	1	3	0	1	0	2	0	1	1
5008	41-50	Female	secondary	21 to 30 years	1	Yes	disagree	agree	disagree	disagree	disagree	No	Yes	Yes	disagree	Yes	Yes	No	0	1	Busukuma	0	0	1	1	1	1	2	0	1	1	1	1	1	1
50034	25-30	Male	secondary	11-20 years	11	Yes	agree	agree	agree	disagree	disagree	No	No	No	agree	Yes	No	No	0	3	Nabaale	0	1	1	1	1	2	2	0	1	1	1	1	2	1
50010	18-24	Male	secondary	11-20 years	4	Yes	agree	disagree	agree	disagree	agree	Yes	Yes	No	disagree	Yes	Yes	No	0	2	Busukuma	0	1	1	1	1	1	2	0	1	0	2	1	1	1
50030	31-40	Male	primary	11-20 years	6	Yes	agree	agree	disagree	agree	agree	No	No	No	disagree	No	No	Yes	0	5	Kyampisi	1	0	1	1	1	2	2	0	0	1	1	0	2	1
5009	41-50	Male	primary	6-10 years	4	Yes	disagree	agree	agree	disagree	disagree	No	Yes	Yes	agree	Yes	Yes	No	0	2	Busukuma	1	1	1	1	1	2	2	0	0	1	1	1	2	1
50060	25-30	Male	secondary	11-20 years	3	Yes	agree	disagree	agree	disagree	disagree	No	No	No	disagree	No	No	Yes	0	4	Goma	0	0	1	1	1	2	2	0	1	0	1	0	2	1
40019	31-40	Male	secondary	6-10 years	1	Yes	disagree	agree	agree	agree	disagree	No	Yes	No	agree	Yes	No	Yes	0	1	Ntunda	0	0	1	1	1	1	2	0	0	1	1	0	1	1
50041	31-40	Male	secondary	2-5 years	2	No	agree	disagree	disagree	agree	disagree	No	No	No	disagree	No	No	Yes	0	6	Goma	0	0	1	1	1	2	2	0	1	0	1	0	2	1
1006	18-24	Male	secondary	Under 2 years	25	Yes	agree	disagree	disagree	agree	agree	No	Yes	No	agree	Yes	Yes	No	0	1	Mende	1	1	1	0	1	1	3	0	1	2	2	1	1	1
6004	41-50	Female	primary	11-20 years	3	Yes	disagree	disagree	agree	agree	disagree	No	Yes	No	disagree	Yes	No	No	0	3	Gombe	0	0	1	1	1	2	2	1	1	0	2	0	2	1
60021	25-30	Male	primary	11-20 years	7	Yes	agree	agree	agree	agree	disagree	No	No	No	disagree	No	No	Yes	0	5	Kakiri	1	0	1	1	1	2	2	0	1	0	2	0	2	1
60020	18-24	Male	primary	6-10 years	5	Yes	disagree	disagree	agree	agree	agree	No	No	No	disagree	No	No	Yes	0	2	Kakiri	1	1	1	1	0	0	3	0	0	0	1	0	0	1
60022	18-24	Male	primary	Over thirty years	20	No	agree	disagree	agree	disagree	disagree	No	No	No	disagree	No	No	No	0	2	Kakiri	0	1	1	1	1	1	3	0	0	0	2	0	1	1
60039	18-24	Male	secondary	11-20 years	10	Yes	agree	disagree	agree	disagree	disagree	No	Yes	No	disagree	No	No	Yes	0	3	Goma	0	0	1	1	1	1	3	0	1	0	1	0	1	1
50016	41-50	Female	primary	6-10 years	3	Yes	disagree	agree	agree	disagree	disagree	No	No	No	disagree	No	No	Yes	0	3	Busukuma	1	1	0	1	1	1	3	0	0	1	1	1	1	1
50057	25-30	Male	primary	21 to 30 years	5	Yes	agree	agree	agree	agree	disagree	No	No	No	agree	No	No	Yes	0	5	Goma	0	1	1	0	1	1	3	0	0	0	1	0	1	1
60045	31-40	Female	Tertiary	2-5 years	3	Yes	disagree	disagree	agree	disagree	disagree	Yes	Yes	Yes	agree	Yes	Yes	Yes	0	4	Goma	1	0	1	1	1	2	2	0	1	0	1	0	2	1
60040	41-50	Male	primary	2-5 years	4	Yes	disagree	disagree	agree	disagree	disagree	No	Yes	No	disagree	No	No	Yes	0	4	Goma	1	0	1	0	1	1	3	0	1	0	1	0	1	1
60030	31-40	Female	secondary	2-5 years	8	Yes	disagree	disagree	agree	disagree	disagree	No	Yes	No	disagree	No	No	Yes	0	3	Kakiri	0	1	1	1	1	1	3	0	0	0	1	0	1	1
60038	18-24	Male	secondary	Over thirty years	20	Yes	disagree	agree	agree	disagree	disagree	No	Yes	No	disagree	No	No	No	0	5	Goma	1	0	0	1	1	1	3	0	0	0	0	0	1	1
20019	51-60	Female	secondary	11-20 years	1	Yes	agree	agree	agree	disagree	disagree	No	Yes	No	agree	Yes	No	Yes	1	3	Gombe	1	1	1	1	0	0	2	1	0	2	1	1	0	1
40036	41-50	Male	secondary	6-10 years	3	Yes	agree	agree	disagree	agree	disagree	No	No	No	agree	Yes	No	No	0	2	Kyampisi	0	1	1	1	1	2	1	0	1	2	2	1	2	1
20055	41-50	Male	secondary	6-10 years	2	No	agree	agree	agree	agree	disagree	No	Yes	No	agree	Yes	Yes	Yes	1	2	Ntunda	1	1	1	1	0	0	1	0	0	1	2	1	0	1
326	51-60	Male	primary	11-20 years	20	Yes	agree	disagree	agree	disagree	disagree	No	No	No	agree	Yes	No	Yes	0	1	Kakiri	1	0	1	1	0	0	0	0	1	0	2	0	0	0
60024	25-30	Female	Tertiary	6-10 years	5	Yes	agree	disagree	agree	disagree	agree	Yes	Yes	Yes	agree	Yes	Yes	No	0	4	Goma	0	0	1	1	0	0	2	0	1	0	2	0	0	1
20028	41-50	Female	secondary	Under 2 years	1	Yes	agree	agree	agree	disagree	disagree	No	Yes	No	agree	Yes	No	Yes	1	1	Gombe	0	0	1	1	0	0	0	0	1	2	2	1	0	0
50018	25-30	Male	secondary	11-20 years	1	Yes	agree	disagree	agree	disagree	disagree	Yes	Yes	Yes	disagree	Yes	Yes	No	0	2	Busukuma	1	1	1	1	1	2	1	0	1	2	2	1	2	1
20013	>60	Female	primary	6-10 years	2	Yes	agree	agree	agree	disagree	disagree	No	Yes	No	agree	Yes	No	Yes	1	2	Gombe	0	1	1	1	0	0	1	0	1	0	2	1	0	1
60026	>60	Female	Tertiary	6-10 years	7	Yes	agree	disagree	agree	disagree	disagree	No	No	No	agree	No	No	Yes	0	3	Kakiri	1	1	1	1	1	1	3	0	1	0	2	0	1	1
60061	41-50	Female	secondary	2-5 years	4	Yes	agree	disagree	agree	disagree	disagree	No	Yes	No	disagree	Yes	No	Yes	0	3	Goma	1	0	1	1	0	0	1	0	1	0	1	0	0	1
60027	31-40	Male	secondary	21 to 30 years	2	Yes	agree	disagree	agree	disagree	disagree	Yes	No	Yes	disagree	No	Yes	Yes	0	2	Kakiri	0	0	1	1	1	1	2	0	0	0	2	0	1	1
60063	41-50	Male	Tertiary	11-20 years	6	Yes	disagree	disagree	agree	disagree	agree	No	Yes	No	agree	Yes	No	No	1	3	Goma	1	0	1	1	0	0	2	0	0	0	0	1	0	1
40027	51-60	Male	primary	Over thirty years	1	Yes	agree	agree	agree	disagree	disagree	No	Yes	No	disagree	Yes	No	Yes	1	1	Ntunda	0	1	1	1	0	0	1	0	1	2	2	0	0	1
60031	41-50	Female	primary	6-10 years	3	Yes	agree	disagree	agree	disagree	agree	No	No	No	agree	Yes	No	Yes	0	1	Kakiri	1	1	1	1	0	0	0	0	1	0	2	0	0	0
20073	41-50	Male	primary	21 to 30 years	4	Yes	agree	agree	agree	agree	agree	No	Yes	No	agree	Yes	No	Yes	1	2	Kyampisi	0	0	1	1	0	0	1	0	0	2	1	1	0	1
10041	41-50	Female	secondary	21 to 30 years	1	Yes	agree	disagree	agree	disagree	agree	Yes	No	No	agree	No	No	No	1	1	Namanyumba	0	0	1	1	0	0	0	0	1	2	0	1	0	0
20077	25-30	Male	primary	6-10 years	2	Yes	agree	agree	disagree	agree	disagree	No	Yes	No	disagree	Yes	No	Yes	1	1	Kyampisi	1	0	1	1	0	0	1	0	0	2	2	1	0	1
306	41-50	Female	primary	6-10 years	1	Yes	agree	agree	agree	disagree	disagree	No	Yes	No	agree	Yes	Yes	No	0	2	Kakiri	0	0	0	1	0	0	1	0	1	2	2	1	0	1
40022	31-40	Female	primary	11-20 years	1	Yes	agree	disagree	disagree	disagree	disagree	No	No	No	disagree	No	No	Yes	0	1	Ntunda	0	0	1	1	0	0	2	1	0	1	1	0	0	1
4001	51-60	Male	secondary	2-5 years	1	Yes	agree	agree	disagree	agree	agree	No	Yes	No	agree	Yes	No	No	1	2	Gombe	0	1	1	1	0	0	1	0	1	1	2	1	0	1
50058	31-40	Female	secondary	6-10 years	2	Yes	agree	disagree	agree	disagree	disagree	No	No	No	agree	Yes	No	No	0	2	Goma	0	0	0	1	1	2	1	0	1	1	2	1	2	1
50043	41-50	Male	secondary	21 to 30 years	3	Yes	agree	disagree	agree	agree	disagree	No	No	Yes	agree	Yes	No	No	0	2	Kakiri	0	0	1	1	1	1	1	0	1	1	2	1	1	1
20085	51-60	Female	primary	21 to 30 years	1	Yes	agree	agree	agree	agree	agree	No	Yes	No	agree	Yes	No	Yes	1	2	Kyampisi	0	0	1	1	0	0	1	0	0	1	2	1	0	1
335	25-30	Male	primary	21 to 30 years	5	Yes	agree	disagree	disagree	disagree	disagree	No	No	No	agree	Yes	No	Yes	0	1	Kakiri	0	1	0	1	1	1	1	1	1	0	2	0	1	1
10048	18-24	Male	secondary	Under 2 years	8	Yes	agree	disagree	disagree	agree	agree	Yes	Yes	No	agree	Yes	No	No	1	0	Namanyumba	0	1	0	1	0	0	1	0	1	0	2	1	0	1
20057	51-60	Male	secondary	21 to 30 years	1	Yes	agree	agree	disagree	agree	disagree	No	Yes	Yes	disagree	Yes	Yes	Yes	1	1	Ntunda	0	0	1	1	0	0	1	1	0	2	1	1	0	1
353	51-60	Male	primary	Over thirty years	3	Yes	agree	disagree	disagree	disagree	disagree	Yes	Yes	No	agree	Yes	Yes	No	1	1	Namanyumba	0	1	0	1	0	0	0	0	1		2	1	0	0
351	51-60	Female	primary	Over thirty years	1	No	agree	disagree	disagree	disagree	disagree	No	No	No	disagree	No	Yes	No	0	0	Namanyumba	0	0	0	0	0	0	0	0	1			0	0	0
1005	51-60	Male	primary	11-20 years	2	Yes	agree	disagree	agree	disagree	agree	Yes	No	No	agree	No	No	Yes	1	2	Mende	1	0	0	1	1	1	1	0	0	2	2	1	1	1
343	31-40	Male	primary	Over thirty years	6	Yes	agree	disagree	disagree	disagree	disagree	No	No	No	agree	Yes	Yes	Yes	0	2	Namanyumba	0	0	0	1	0	0	0	0	1		2	0	0	0
367	18-24	Female	primary	6-10 years	9	Yes	agree	disagree	disagree	disagree	disagree	No	No	No	agree	Yes	No	No	0	1	Kyampisi	0	0	0	1	0	0	0	0	1		2	0	0	0
20071	51-60	Male	secondary	6-10 years	1	Yes	agree	agree	agree	agree	disagree	Yes	Yes	Yes	agree	Yes	No	Yes	1	2	Ntunda	1	0	1	1	0	0	2	0	0	1	2	1	0	1
20068	31-40	Female	primary	6-10 years	2	Yes	agree	agree	agree	disagree	disagree	No	Yes	No	agree	Yes	No	Yes	1	2	Ntunda	1	0	1	1	0	0	2	0	0	0	2	1	0	1
20060	51-60	Male	primary	6-10 years	2	Yes	agree	agree	agree	agree	disagree	No	Yes	No	agree	Yes	No	Yes	1	2	Ntunda	1	0	1	1	0	0	1	0	0	0	2	1	0	1
60065	41-50	Male	secondary	11-20 years	4	Yes	disagree	agree	disagree	disagree	agree	No	Yes	No	agree	Yes	No	No	1	3	Goma	1	0	1	1	0	0	2	0	1	0	1	1	0	1
20020	31-40	Female	primary	11-20 years	2	Yes	agree	agree	agree	disagree	disagree	No	Yes	No	agree	Yes	No	No	1	1	Gombe	0	1	1	0	1	1	1	0	0	2	1	1	1	1
10033	31-40	Female	Tertiary	6-10 years	2	Yes	agree	disagree	agree	disagree	agree	Yes	Yes	No	agree	Yes	Yes	Yes	1	4	Namanyumba	1	0	1	1	1	1	1	0	0	0	2	0	1	1
307	>60	Female	primary	21 to 30 years	3	Yes	agree	disagree	disagree	disagree	disagree	No	No	No	agree	Yes	No	Yes	1	1	Kakiri	0	0	0	1	0	0	0	0	1	0	2	1	0	0
394	41-50	Male	primary	11-20 years	9	Yes	agree	agree	disagree	disagree	disagree	Yes	Yes	No	agree	Yes	Yes	No	0	1	Kyampisi	0	1	0	1	0	0	0	0	1	1		1	0	0
20070	31-40	Female	secondary	6-10 years	1	Yes	agree	agree	agree	agree	disagree	No	Yes	No	agree	Yes	Yes	Yes	1	2	Ntunda	1	0	1	1	0	0	2	1	0	2	2	1	0	1
10045	25-30	Female	secondary	2-5 years	3	Yes	agree	disagree	agree	agree	agree	Yes	No	No	agree	Yes	No	No	1	2	Namanyumba	0	0	0	1	0	0	1	0	0	0	2	1	0	1
373	41-50	Male	secondary	21 to 30 years	2	Yes	agree	disagree	disagree	disagree	disagree	No	No	No	agree	Yes	Yes	Yes	1	1	Kyampisi	0	0	1	1	1	2	0	0	1	2	2	0	2	0
379	>60	Female	primary	21 to 30 years	2	Yes	agree	agree	disagree	disagree	disagree	No	Yes	No	agree	Yes	No	No	1	1	Kyampisi	0	0	0	1	0	0	0	0	1		2	1	0	0
372	51-60	Female	primary	6-10 years	2	No	agree	disagree	disagree	disagree	disagree	No	No	No	agree	Yes	No	Yes	0	1	Kyampisi	0	0	0	1	0	0	0	1	1		2	1	0	0
20083	51-60	Male	secondary	2-5 years	1	Yes	agree	agree	agree	agree	disagree	No	Yes	No	agree	Yes	No	Yes	1	1	Kyampisi	0	0	1	1	0	0	2	0	1	1	2	0	0	1
60059	41-50	Male	Tertiary	11-20 years	4	Yes	agree	agree	agree	disagree	agree	No	Yes	No	agree	Yes	No	No	1	2	Goma	1	0	1	1	0	0	1	0	1	0	1	0	0	1
60079	41-50	Male	Tertiary	11-20 years	3	Yes	agree	agree	disagree	disagree	agree	No	Yes	No	agree	Yes	No	Yes	1	3	Goma	0	0	1	1	0	0	2	0	1	0	0	1	0	1
60015	25-30	Male	primary	11-20 years	2	Yes	agree	agree	agree	disagree	agree	No	Yes	No	agree	No	No	No	0	2	Gombe	0	0	1	1	1	1	1	0	0	0	2	0	1	1
20063	>60	Male	primary	6-10 years	1	Yes	agree	agree	disagree	agree	disagree	No	Yes	No	agree	Yes	No	Yes	1	1	Ntunda	0	0	1	1	0	0	1	0	1	0	2	1	0	1
40017	41-50	Male	primary	2-5 years	1	Yes	agree	agree	disagree	agree	disagree	No	No	No	disagree	No	No	Yes	1	3	Ntunda	0	0	0	1	0	0	1	0	0	2	2	0	0	1
311	41-50	Female	secondary	2-5 years	2	Yes	agree	agree	agree	agree	disagree	Yes	Yes	No	agree	Yes	No	No	0	1	Kakiri	0	0	0	1	0	0	0	0	1	2	2	1	0	0
5003	31-40	Male	Tertiary	6-10 years	2	Yes	agree	agree	agree	disagree	agree	Yes	No	Yes	agree	No	Yes	No	0	1	Gombe	0	1	1	1	0	0	2	0	0	0	2	0	0	1
6009	41-50	Female	secondary	2-5 years	2	Yes	agree	disagree	agree	disagree	agree	No	Yes	No	agree	Yes	No	No	0	3	Gombe	1	0	1	1	0	0	2	0	1	0	2	0	0	1
366	41-50	Female	primary	11-20 years	3	Yes	agree	disagree	agree	disagree	disagree	Yes	Yes	No	agree	Yes	No	No	1	1	Kyampisi	0	0	0	1	0	0	0	1	1	2		1	0	0
10027	41-50	Female	secondary	21 to 30 years	5	Yes	agree	agree	disagree	agree	agree	No	No	No	disagree	No	No	No	0	1	Namanyumba	0	0	1	1	0	0	0	0	1	2	1	1	0	0
385	31-40	Female	secondary	21 to 30 years	1	Yes	agree	disagree	disagree	disagree	agree	No	Yes	No	agree	Yes	No	Yes	1	1	Kyampisi	0	0	0	1	0	0	0	0	1		2	1	0	0
352	>60	Female	secondary	11-20 years	6	Yes	agree	disagree	disagree	disagree	disagree	No	No	No	agree	Yes	Yes	No	0	3	Namanyumba	0	1	0	1	1	1	0	0	1		2	0	1	0
20043	31-40	Male	primary	2-5 years	1	Yes	agree	agree	agree	disagree	disagree	No	Yes	No	agree	Yes	No	Yes	1	1	Busukuma	1	1	1	1	0	0	0	0	1	0	2	1	0	0
5004	51-60	Male	primary	Over thirty years	1	Yes	agree	agree	disagree	agree	disagree	No	Yes	Yes	agree	Yes	No	No	0	1	Gombe	0	1	1	1	0	0	1	0	1	0	0	1	0	1
60081	25-30	Male	primary	2-5 years	4	Yes	agree	agree	agree	disagree	disagree	No	Yes	No	disagree	No	No	No	0	4	Goma	0	1	1	1	1	2	2	0	0	0	1	0	2	1
383	>60	Male	secondary	Over thirty years	2	Yes	agree	agree	disagree	disagree	disagree	No	Yes	No	agree	Yes	Yes	No	1	2	Kyampisi	0	0	0	1	0	0	0	0	1	2	2	1	0	0
365	31-40	Female	secondary	2-5 years	4	Yes	agree	disagree	agree	disagree	disagree	Yes	Yes	No	agree	Yes	Yes	No	1	2	Kyampisi	0	0	0	1	0	0	1	1	1	0	2	1	0	1
50021	18-24	Male	primary	11-20 years	2	Yes	agree	agree	agree	agree	disagree	Yes	Yes	Yes	agree	Yes	Yes	No	0	3	Busukuma	0	0	1	1	1	2	1	0	1	2	2	1	2	1
40012	41-50	Male	primary	6-10 years	2	Yes	agree	disagree	agree	agree	disagree	No	Yes	No	disagree	No	No	No	0	2	Mende	0	0	1	1	1	1	1	0	1	0	2	1	1	1
20079	41-50	Female	secondary	11-20 years	1	Yes	agree	agree	agree	agree	disagree	No	Yes	No	disagree	Yes	No	Yes	1	2	Kyampisi	1	0	1	1	0	0	1	0	0	1	2	1	0	1
50061	31-40	Female	secondary	6-10 years	4	Yes	agree	disagree	agree	disagree	disagree	No	Yes	No	agree	Yes	No	No	0	5	Goma	0	0	1	1	1	1	1	0	1	1	2	1	1	1
4006	41-50	Female	Tertiary	11-20 years	10	Yes	agree	disagree	disagree	disagree	disagree	Yes	Yes	Yes	agree	Yes	No	No	0	4	Gombe	1	1	1	1	1	1	1	0	1	0	2	1	1	1
50035	41-50	Female	secondary	11-20 years	2	Yes	agree	disagree	agree	disagree	disagree	No	No	No	agree	Yes	No	No	0	3	Nabaale	0	0	1	1	1	1	1	0	1	0	1	1	1	1
1014	25-30	Male	primary	Under 2 years	2	Yes	agree	disagree	disagree	disagree	disagree	Yes	No	No	agree	No	No	No	0	0	Kakiri	1	1	0	1	0	0	0	0	1	0	0	1	0	0
10051	25-30	Female	secondary	2-5 years	2	Yes	agree	agree	agree	disagree	disagree	Yes	No	No	disagree	No	No	Yes	1	2	Namanyumba	1	0	1	1	1	1	1	0	1	0	1	1	1	1
2002	31-40	Female	secondary	6-10 years	8	Yes	agree	disagree	agree	disagree	disagree	No	Yes	No	agree	Yes	Yes	Yes	1	2	Gombe	1	1	1	0	1	1	1	0	0	0	2	1	1	1
40030	31-40	Female	primary	2-5 years	1	Yes	agree	agree	agree	agree	agree	No	No	No	disagree	No	No	Yes	1	1	Ntunda	0	1	1	1	1	1	1	0	1	2	2	1	1	1
324	>60	Male	primary	21 to 30 years	3	Yes	agree	disagree	agree	disagree	disagree	No	No	No	agree	Yes	No	Yes	0	1	Kakiri	0	1	0	1	0	0	0	0	1	0	2	1	0	0
313	>60	Female	primary	11-20 years	4	Yes	agree	disagree	disagree	disagree	disagree	No	No	No	agree	Yes	No	No	0	1	Kakiri	0	1	1	1	0	0	0	1	1	2	0	1	0	0
40021	31-40	Female	primary	11-20 years	2	No	agree	agree	disagree	agree	disagree	No	No	No	disagree	No	No	Yes	0	1	Ntunda	0	1	1	1	0	0	1	0	1	2	2	0	0	1
20042	51-60	Male	primary	11-20 years	2	Yes	agree	agree	agree	disagree	disagree	Yes	Yes	No	agree	Yes	Yes	Yes	1	2	Busukuma	0	1	1	1	0	0	1	0	1	0	2	1	0	1
354	31-40	Female	primary	6-10 years	7	Yes	agree	disagree	disagree	disagree	disagree	No	Yes	No	agree	Yes	No	Yes	0	3	Kyampisi	1	1	1	1	1	2	0	0	1		2	0	2	0
20034	>60	Female	primary	11-20 years	3	Yes	agree	agree	agree	agree	disagree	No	Yes	No	agree	Yes	No	Yes	1	1	Gombe	0	0	1	1	0	0	1	0	1	2	1	1	0	1
40024	18-24	Male	secondary	2-5 years	4	Yes	agree	disagree	agree	agree	disagree	No	Yes	Yes	agree	Yes	No	Yes	0	1	Ntunda	0	1	1	1	1	2	1	0	1	2	2	1	2	1
60075	31-40	Male	Tertiary	2-5 years	2	Yes	agree	agree	agree	agree	agree	No	Yes	No	agree	Yes	No	Yes	1	4	Goma	1	0	1	1	0	0	2	0	1	0	2	1	0	1
60017	31-40	Male	secondary	11-20 years	13	Yes	agree	disagree	agree	disagree	disagree	No	Yes	No	agree	Yes	No	No	0	4	Gombe	0	0	1	1	1	1	1	0	1	0	2	0	1	1
2005	31-40	Male	Tertiary	11-20 years	1	Yes	disagree	agree	disagree	disagree	disagree	Yes	Yes	Yes	agree	Yes	No	No	1	3	Gombe	0	1	0	0	0	0	2	0	0	0	2	0	0	1
40016	31-40	Male	secondary	2-5 years	1	Yes	agree	disagree	disagree	disagree	disagree	No	Yes	No	agree	Yes	No	Yes	0	2	Ntunda	0	0	1	1	0	0	1	1	1	2	2	1	0	1
60064	41-50	Male	Tertiary	11-20 years	4	Yes	disagree	agree	agree	disagree	agree	No	Yes	No	agree	Yes	No	No	1	3	Goma	1	1	1	1	0	0	2	0	0	0	2	1	0	1
20084	41-50	Male	primary	21 to 30 years	2	Yes	agree	agree	agree	agree	disagree	No	Yes	No	agree	Yes	No	Yes	1	2	Kyampisi	0	0	1	1	0	0	1	0	1	1	2	1	0	1
20049	31-40	Female	secondary	Under 2 years	2	Yes	agree	agree	agree	agree	agree	No	Yes	No	agree	Yes	No	Yes	1	1	Ntunda	0	0	1	1	0	0	1	0	0	2	2	1	0	1
10040	31-40	Female	primary	6-10 years	1	Yes	agree	disagree	agree	disagree	agree	No	Yes	No	disagree	No	No	Yes	1	3	Namanyumba	0	1	1	1	1	1	1	0	1	0	2	1	1	1
302	31-40	Female	primary	6-10 years	2	Yes	agree	disagree	agree	disagree	agree	No	No	No	disagree	No	Yes	Yes	0	1	Mende	0	0	0	1	0	0	1	0	1	0	2	0	0	1
60068	41-50	Male	secondary	2-5 years	4	Yes	agree	agree	agree	disagree	disagree	No	Yes	No	disagree	No	No	Yes	1	2	Goma	1	0	1	1	1	2	2	0	0	0	1	0	2	1
358	25-30	Male	secondary	Over thirty years	15	Yes	agree	disagree	agree	disagree	disagree	Yes	Yes	No	agree	Yes	Yes	No	1	2	Kyampisi	0	1	1	1	1	2	1	0	0	2	0	1	2	1
50034	31-40	Male	secondary	21 to 30 years	100	Yes	agree	disagree	agree	disagree	disagree	No	Yes	Yes	agree	Yes	No	No	0	4	Kakiri	0	0	1	1	0	0	0	0	1	1	2	1	0	0
50025	41-50	Female	primary	21 to 30 years	1	Yes	agree	disagree	agree	disagree	disagree	No	No	No	agree	No	No	No	0	3	Kyampisi	0	0	1	1	0	0	1	0	1	1	1	1	0	1
5007	31-40	Female	secondary	21 to 30 years	5	Yes	agree	disagree	agree	agree	disagree	No	Yes	Yes	agree	Yes	Yes	No	0	3	Busukuma	1	1	1	1	0	0	1	0	0	2	2	1	0	1
328	18-24	Male	secondary	21 to 30 years	1	Yes	agree	disagree	agree	disagree	disagree	No	No	No	disagree	No	No	Yes	0	1	Kakiri	0	1	0	1	0	0	0	0	1	0	2	1	0	0
20053	41-50	Male	primary	11-20 years	1	Yes	agree	agree	agree	agree	agree	No	Yes	No	agree	Yes	No	Yes	1	2	Ntunda	0	0	1	1	0	0	1	0	1	0	2	1	0	1
1004	18-24	Male	primary	2-5 years	2	Yes	agree	agree	disagree	agree	agree	No	Yes	No	agree	Yes	No	No	1	0	Mende	0	0	1	1	0	0	1	1	1	2	2	1	0	1
368	31-40	Male	secondary	21 to 30 years	2	Yes	agree	disagree	disagree	disagree	disagree	No	Yes	No	disagree	No	Yes	Yes	1	1	Kyampisi	0	0	0	1	0	0	0	0	1	0	2	1	0	0
20027	25-30	Male	primary	11-20 years	3	No	agree	agree	agree	disagree	disagree	No	Yes	No	agree	Yes	No	Yes	1	3	Gombe	1	0	1	1	0	0	1	0	0	1	2	1	0	1
40035	>60	Male	primary	11-20 years	2	Yes	agree	agree	agree	agree	disagree	No	No	No	agree	Yes	Yes	Yes	0	1	Kyampisi	0	1	1	1	1	1	1	1	1	2	2	1	1	1
369	41-50	Female	secondary	6-10 years	1	Yes	agree	disagree	disagree	disagree	disagree	No	Yes	No	disagree	No	No	Yes	1	2	Kyampisi	0	0	0	1	0	0	0	0	1	2	2	1	0	0
346	41-50	Female	primary	21 to 30 years	2	Yes	agree	disagree	disagree	disagree	disagree	No	Yes	No	agree	Yes	Yes	No	0	1	Namanyumba	0	0	0	1	1	1	0	0	1		2	1	1	0
20061	51-60	Male	primary	6-10 years	2	Yes	agree	agree	disagree	agree	disagree	No	Yes	No	agree	Yes	Yes	No	1	1	Ntunda	0	0	1	1	0	0	1	0	0	2	2	1	0	1
338	18-24	Male	primary	11-20 years	18	Yes	agree	disagree	disagree	disagree	agree	No	No	No	agree	Yes	No	No	0	2	Namanyumba	0	0	0	1	0	0	0	0	1		2	0	0	0
40018	51-60	Male	primary	21 to 30 years	2	Yes	agree	disagree	agree	agree	disagree	No	No	No	agree	No	Yes	Yes	1	2	Ntunda	0	0	1	1	0	0	1	0	0	2	2	0	0	1
333	>60	Female	primary	2-5 years	2	No		disagree	disagree	disagree	disagree	No	No	No	agree	Yes	No	Yes	0	0	Kakiri	0	1	0	0	1	1	0	0	1	0	0	0	1	0
40025	31-40	Male	primary	6-10 years	1	Yes	agree	disagree	agree	disagree	disagree	No	No	No	disagree	No	Yes	Yes	1	1	Ntunda	0	1	1	1	0	0	1	0	1	2	2	1	0	1
50048	41-50	Male	secondary	11-20 years	1	Yes	agree	disagree	agree	disagree	disagree	No	No	No	agree	No	No	No	0	1	Nabaale	0	0	1	1	1	2	0	0	1	1	2	1	2	0
50049	51-60	Male	primary	11-20 years	2	Yes	agree	disagree	agree	disagree	disagree	No	No	No	agree	No	No	No	0	3	Namanyumba	0	0	1	1	1	1	0	0	1	1	2	1	1	0
319	51-60	Female	primary	2-5 years	2	Yes	agree	disagree	agree	disagree	disagree	No	Yes	No	agree	Yes	No	Yes	0	1	Kakiri	0	0	0	1	0	0	0	0	1	0	2	1	0	0
4002	>60	Female	secondary	2-5 years	1	No	agree	agree	agree	agree	disagree	No	Yes	No	agree	Yes	No	No	1	1	Gombe	0	0	1	1	0	0	0	0	1	2	2	1	0	0
50020	31-40	Male	primary	6-10 years	1	Yes	agree	agree	agree	disagree	disagree	No	Yes	Yes	agree	Yes	Yes	Yes	0	2	Busukuma	0	0	0	1	1	2	1	0	0	2	2	1	2	1
20011	51-60	Male	secondary	Over thirty years	4	Yes	agree	agree	disagree	disagree	disagree	Yes	Yes	No	agree	Yes	No	Yes	1	3	Gombe	0	1	1	1	0	0	2	1	0	0	2	1	0	1
5005	25-30	Male	primary	Under 2 years	2	Yes	agree	disagree	disagree	disagree	disagree	No	Yes	Yes	agree	No	Yes	No	0	1	Gombe	0	1	1	1	0	0	0	0	1	0	2	0	0	0
50036	31-40	Male	Tertiary	6-10 years	10	No	agree	disagree	agree	disagree	disagree	Yes	Yes	Yes	agree	Yes	Yes	No	0	6	Kimenyede	0	0	0	0	1	2	0	0	1	1	1	0	2	0
20041	>60	Male	primary	2-5 years	1	Yes	agree	agree	agree	agree	disagree	No	Yes	No	agree	Yes	No	Yes	1	1	Busukuma	1	1	1	1	0	0	0	0	1	0	2	1	0	0
20064	51-60	Female	primary	11-20 years	1	No	agree	agree	disagree	disagree	disagree	No	Yes	No	agree	Yes	No	Yes	1	1	Ntunda	1	0	0	0	1	1	1	0	1	0	2	0	1	1
5002	51-60	Female	primary	2-5 years	1	Yes	agree	disagree	agree	disagree	agree	Yes	No	Yes	agree	No	No	No	0	1	Gombe	0	0	0	1	1	1	1	0	1	1	2	0	1	1
50014	41-50	Male	primary	11-20 years	4	Yes	agree	agree	agree	agree	agree	Yes	Yes	Yes	agree	Yes	Yes	No	0	1	Busukuma	0	0	1	1	1	2	1	0	1	2	2	1	2	1
4005	31-40	Male	secondary	11-20 years	3	Yes	agree	disagree	agree	disagree	disagree	Yes	Yes	Yes	disagree	Yes	No	Yes	0	3	Gombe	0	1	1	1	1	1	1	0	1	0	2	1	1	1
1012	41-50	Female	secondary	11-20 years	2	Yes	agree	agree	agree	disagree	agree	Yes	Yes	No	agree	Yes	No	No	0	0	Kakiri	1	1	0	0	1	1	2	1	1	2	0	1	1	1
1009	41-50	Female	secondary	2-5 years	2	Yes	disagree	agree	disagree	disagree	agree	Yes	No	No	disagree	Yes	Yes	No	0	1	Kakiri	0	1	1	1	0	0	3	0	1	2	1	1	0	1
362	>60	Female	primary	Over thirty years	3	Yes	agree	disagree	disagree	disagree	disagree	No	Yes	No	agree	Yes	Yes	Yes	1	2	Kyampisi	0	0	0	1	0	0	1	1	1		1	1	0	1
308	31-40	Male	Tertiary	6-10 years	3	Yes	agree	disagree	agree	disagree	disagree	Yes	Yes	No	agree	Yes	No	Yes	1	1	Kakiri	0	0	0	1	0	0	0	1	1	2	2	1	0	0
20062	41-50	Male	primary	Under 2 years	2	Yes	agree	agree	agree	agree	disagree	No	Yes	No	agree	Yes	No	Yes	1	2	Ntunda	0	0	1	1	0	0	1	0	0	2	1	1	0	1
20033	25-30	Female	secondary	2-5 years	1	Yes	agree	agree	agree	agree	disagree	No	Yes	No	agree	Yes	No	Yes	1	1	Gombe	1	1	1	1	0	0	1	0	1	1	2	0	0	1
60049	51-60	Male	primary	Over thirty years	5	No	agree	agree	agree	disagree	disagree	Yes	Yes	Yes	disagree	Yes	Yes	No	0	3	Goma	1	0	1	0	1	3	0	0	0	0	0	0	2	0
10035	18-24	Male	secondary	11-20 years	15	Yes	agree	agree	agree	disagree	disagree	No	Yes	No	agree	No	Yes	Yes	1	3	Namanyumba	0	1	1	1	1	1	1	1	1	0	2	1	1	1
50028	51-60	Male	primary	11-20 years	8	Yes	agree	disagree	agree	disagree	disagree	No	No	No	agree	No	No	Yes	0	4	Kyampisi	0	0	1	1	1	2	2	0	1	1	1	1	2	1
390	18-24	Female	secondary	21 to 30 years	4	Yes	agree	disagree	agree	disagree	disagree	No	No	No	disagree	Yes	Yes	No	0	1	Kyampisi	0	0	0	1	1	1	0	0	1		2	1	1	0
20016	>60	Male	secondary	6-10 years	3	Yes	agree	agree	agree	disagree	disagree	No	Yes	No	agree	Yes	Yes	Yes	1	2	Gombe	1	1	1	1	0	0	2	0	1	2	0	1	0	1
395	>60	Male	secondary	Over thirty years	3	Yes	agree	agree	disagree	disagree	disagree	No	Yes	No	disagree	No	No	No	0	2	Kyampisi	0	0	0	1	0	0	0	0	1	1	1	1	0	0
20014	41-50	Male	Tertiary	11-20 years	4	No	agree	agree	agree	disagree	disagree	Yes	Yes	Yes	agree	Yes	No	No	1	2	Gombe	0	1	0	0	1	1	2	0	0	0	0	0	1	1
20023	31-40	Female	secondary	2-5 years	2	Yes	agree	agree	agree	agree	disagree	No	Yes	No	agree	Yes	No	Yes	1	1	Gombe	1	0	1	1	0	0	1	0	0	2	1	1	0	1
391	31-40	Male	Tertiary	6-10 years	5	Yes	agree	disagree	agree	disagree	disagree	Yes	Yes	Yes	agree	Yes	Yes	No	0	2	Kyampisi	0	0	1	1	1	2	2	0	0	2	1	1	2	1
40033	31-40	Male	secondary	6-10 years	1	Yes	agree	agree	disagree	disagree	disagree	No	No	No	agree	No	No	Yes	0	1	Ntunda	0	1	1	1	1	1	1	0	1	2	2	0	1	1
312	>60	Male	Tertiary	11-20 years	4	Yes	agree	disagree	agree	disagree	disagree	Yes	Yes	No	agree	Yes	Yes	Yes	0	1	Kakiri	0	0	1	1	0	0	1	0	1	1	2	1	0	1
336	>60	Male	primary	11-20 years	2	Yes	agree	disagree	disagree	disagree	disagree	No	No	No	agree	Yes	No	Yes	0	1	Kakiri	0	1	0	1	0	0	0	1	1	0	2	1	0	0
363	>60	Female	secondary	6-10 years	4	Yes	agree	disagree	disagree	disagree	disagree	No	Yes	No	agree	Yes	Yes	Yes	1	1	Kyampisi	1	0	0	1	0	0	0	1	1		2	1	0	0
6001	31-40	Male	secondary	11-20 years	10	Yes	agree	agree	agree	agree	agree	Yes	Yes	Yes	agree	Yes	No	No	0	6	Gombe	0	0	1	1	1	2	2	1	1	2	2	0	2	1
50059	41-50	Male	secondary	21 to 30 years	5	Yes	agree	agree	disagree	agree	disagree	No	No	No	agree	Yes	No	No	0	4	Goma	0	0	1	1	1	3	1	0	0	1	2	1	2	1
20058	51-60	Male	primary	6-10 years	2	Yes	agree	agree	agree	disagree	disagree	No	Yes	No	agree	Yes	No	Yes	1	1	Ntunda	0	0	1	1	0	0	1	1	0	0	2	1	0	1
345	51-60	Female	secondary	21 to 30 years	4	Yes	agree	agree	agree	agree	agree	Yes	Yes	No	agree	Yes	Yes	No	1	1	Namanyumba	0	1	1	1	0	0	2	0	1		2	0	0	1
397	25-30	Male	primary	6-10 years	2	Yes	agree	disagree	agree	disagree	disagree	No	Yes	No	agree	Yes	No	No	1	1	Kyampisi	0	1	0	1	0	0	1	1	1		1	1	0	1
370	31-40	Male	primary	Under 2 years	3	Yes	agree	disagree	disagree	disagree	disagree	No	Yes	No	agree	No	No	Yes	1	1	Kyampisi	0	0	0	1	0	0	0	0	1		2	1	0	0
20067	51-60	Female	primary	11-20 years	1	Yes	agree	agree	disagree	agree	disagree	No	Yes	No	agree	Yes	No	Yes	1	2	Ntunda	1	0	1	1	0	0	2	0	0	2	2	1	0	1
20046	51-60	Male	primary	2-5 years	1	Yes	agree	agree	agree	agree	agree	No	Yes	No	agree	Yes	No	Yes	1	1	Ntunda	0	1	1	1	0	0	0	0	0	1	2	1	0	0
5006	41-50	Female	secondary	6-10 years	1	Yes	agree	agree	agree	disagree	disagree	No	Yes	Yes	agree	Yes	No	No	0	1	Gombe	0	1	0	1	1	1	1	0	1	1	2	1	1	1
20040	31-40	Male	secondary	11-20 years	1	Yes	agree	agree	disagree	agree	disagree	No	Yes	No	agree	Yes	Yes	Yes	1	1	Busukuma	1	1	1	0	1	1	1	0	1	2	2	1	1	1
320	51-60	Female	primary	6-10 years	2	Yes	agree	disagree	agree	disagree	disagree	No	No	No	agree	Yes	No	Yes	0	1	Kakiri	0	1	0	1	0	0	0	0	1	0	2	1	0	0
50053	41-50	Male	secondary	11-20 years	10	Yes	agree	agree	agree	disagree	disagree	No	No	No	agree	No	No	No	0	4	Goma	0	0	1	1	1	2	1	0	1	0	2	1	2	1
40039	41-50	Female	Tertiary	Over thirty years	2	Yes	agree	disagree	agree	agree	disagree	Yes	No	No	agree	Yes	Yes	Yes	1	1	Kyampisi	0	0	1	0	1	1	1	0	1	2	2	1	1	1
50052	41-50	Male	secondary	11-20 years	10	Yes	agree	disagree	agree	agree	disagree	No	Yes	No	agree	Yes	No	No	0	3	Goma	0	0	1	1	1	1	0	0	1	1	2	1	1	0
318	31-40	Male	secondary	21 to 30 years	2	Yes	agree	agree	agree	disagree	disagree	No	No	No	disagree	No	No	Yes	0	1	Kakiri	0	1	0	1	0	0	1	0	1	0	2	1	0	1
50029	25-30	Male	primary	6-10 years	2	Yes	agree	agree	disagree	agree	agree	No	No	No	disagree	No	No	No	0	4	Kyampisi	0	0	1	1	1	1	2	0	1	1	2	1	1	1
332	41-50	Female	primary	Under 2 years	1	Yes	agree	disagree	disagree	disagree	disagree	No	No	No	disagree	No	No	Yes	0	1	Kakiri	0	0	0	1	0	0	0	0	1	0	2	1	0	0
50042	41-50	Female	primary	11-20 years	3	Yes	agree	disagree	agree	disagree	disagree	No	No	No	agree	Yes	No	No	0	3	Nabaale	0	0	1	1	0	0	0	0	1	1	2	1	0	0
382	51-60	Female	secondary	2-5 years	2	Yes	agree	disagree	disagree	disagree	disagree	No	Yes	No	disagree	No	No	Yes	1	1	Kyampisi	0	0	0	1	0	0	0	0	1		2	1	0	0
40037	>60	Male	primary	Over thirty years	1	Yes	agree	agree	agree	disagree	disagree	No	Yes	No	disagree	Yes	No	Yes	0	2	Kyampisi	0	0	1	0	1	1	1	0	1	2	2	1	1	1
10043	>60	Male	primary	Over thirty years	2	Yes	agree	disagree	disagree	disagree	disagree	Yes	No	No	disagree	No	No	Yes	1	2	Namanyumba	0	0	1	1	1	1	1	0	1	0	2	0	1	1
386	41-50	Male	secondary	11-20 years	1	Yes	agree	disagree	disagree	disagree	disagree	No	Yes	No	disagree	No	Yes	Yes	0	1	Kyampisi	0	1	0	1	1	1	1	0	1		2	1	1	1
60043	31-40	Male	secondary	6-10 years	3	Yes	agree	agree	disagree	agree	disagree	Yes	Yes	Yes	agree	No	No	No	1	1	Goma	1	0	1	0	1	1	1	1	0	2	2	0	1	1
330	41-50	Male	primary	2-5 years	2	Yes	agree	disagree	agree	disagree	disagree	No	No	No	agree	Yes	No	Yes	0	2	Kakiri	0	0	0	1	0	0	1	1	1	0	2	1	0	1
20018	31-40	Female	secondary	2-5 years	3	Yes	agree	agree	agree	disagree	disagree	Yes	Yes	Yes	disagree	Yes	No	Yes	1	2	Gombe	1	1	1	1	0	0	2	0	0	0	2	1	0	1
10042	25-30	Female	primary	6-10 years	3	No		disagree	disagree	disagree	agree	Yes	No	No	agree	No	No	Yes	1	1	Namanyumba	0	0	0	0	1	1	0	0	1			0	1	0
309	>60	Male	primary	21 to 30 years	8	Yes	agree	disagree	disagree	disagree	disagree	No	No	No	disagree	No	No	Yes	0	1	Kakiri	0	1	0	1	0	0	1	0	1	1	2	1	0	1
6008	51-60	Male	primary	11-20 years	20	Yes	agree	agree	agree	agree	agree	No	Yes	Yes	disagree	No	No	Yes	0	3	Gombe	1	0	0	0	1	1	0	0	0	0	2	0	1	0
20075	>60	Female	primary	21 to 30 years	3	Yes	agree	agree	disagree	agree	agree	No	Yes	No	disagree	Yes	No	Yes	1	2	Kyampisi	1	0	1	1	0	0	1	0	0	1	2	1	0	1
101	18-24	Male	primary	6-10 years	4	Yes	agree	disagree	agree	agree	agree	Yes	Yes	Yes	agree	Yes	Yes	No		0	Kakiri	0	1	0	1	0	0	1	0	0	0	2	0	0	1
